# Supplementary material for: Precision prognostication in neuroblastomas via clinically validated E2F activity signatures
Source: Front Immunol. 2025 Jun 17;16:1612667. doi: 10.3389/fimmu.2025.1612667 (PMC12209246; doi:10.3389/fimmu.2025.1612667)
Supplement: Supplementary file 2 [file Table1.xlsx]

## Sheet: Table S1
Table S1. E2F-related geneset
Gene
AK2
ANP32E
ASF1A
ASF1B
ATAD2
AURKA
AURKB
BARD1
BIRC5
BRCA1
BRCA2
BRMS1L
BUB1B
CBX5
CCNB2
CCNE1
CCP110
CDC20
CDC25A
CDC25B
CDCA3
CDCA8
CDK1
CDK4
CDKN1A
CDKN1B
CDKN2A
CDKN2C
CDKN3
CENPE
CENPM
CHEK1
CHEK2
CIT
CKS1B
CKS2
CNOT9
CSE1L
CTCF
CTPS1
DCK
DCLRE1B
DCTPP1
DDX39A
DEK
DEPDC1
DIAPH3
DLGAP5
DNMT1
DONSON
DSCC1
DUT
E2F8
EED
EIF2S1
ESPL1
EXOSC8
EZH2
GINS1
GINS3
GINS4
GSPT1
H2AX
H2AZ1
HELLS
HMGA1
HMGB2
HMGB3
HMMR
HNRNPD
HUS1
ILF3
ING3
IPO7
JPT1
KIF18B
KIF22
KIF2C
KIF4A
KPNA2
LBR
LIG1
LMNB1
LUC7L3
LYAR
MAD2L1
MCM2
MCM3
MCM4
MCM5
MCM6
MCM7
MELK
MKI67
MLH1
MMS22L
MRE11
MSH2
MTHFD2
MXD3
MYBL2
MYC
NAA38
NAP1L1
NASP
NBN
NCAPD2
NME1
NOLC1
NOP56
NUDT21
NUP107
NUP153
NUP205
ORC2
ORC6
PA2G4
PAICS
PAN2
PCNA
PDS5B
PHF5A
PLK1
PLK4
PMS2
PNN
POLA2
POLD1
POLD2
POLD3
POLE
POLE4
POP7
PPM1D
PPP1R8
PRDX4
PRIM2
PRKDC
PRPS1
PSIP1
PSMC3IP
PTTG1
RACGAP1
RAD1
RAD21
RAD50
RAD51AP1
RAD51C
RAN
RANBP1
RBBP7
RFC1
RFC2
RFC3
RNASEH2A
RPA1
RPA2
RPA3
RRM2
SHMT1
SLBP
SMC1A
SMC3
SMC4
SMC6
SNRPB
SPAG5
SPC24
SPC25
SRSF1
SRSF2
SSRP1
STAG1
STMN1
SUV39H1
SYNCRIP
TACC3
TBRG4
TCF19
TFRC
TIMELESS
TIPIN
TK1
TMPO
TOP2A
TP53
TRA2B
TRIP13
TUBB
TUBG1
UBE2S
UBE2T
UBR7
UNG
USP1
WDR90
WEE1
XPO1
XRCC6
ZW10

## Sheet: Table S2
Table S2. Nomogram clinical information
Sample	OS	OS.time	Gender	Age(months)	MYCN_status	Risk_stage	Progression	cluster
SEQC_NB001	1	45.4	Male	32.9	non_MYCN_amplification	high_risk	progression	cluster_1
SEQC_NB002	1	94.5333333333333	Male	60.2666666666667	non_MYCN_amplification	high_risk	progression	cluster_1
SEQC_NB003	1	39.7	Female	20.8333333333333	MYCN_amplification	high_risk	progression	cluster_1
SEQC_NB004	0	68.2	Female	11.1666666666667	MYCN_amplification	high_risk	non_progression	cluster_1
SEQC_NB005	1	7.33333333333333	Female	17.8666666666667	MYCN_amplification	high_risk	progression	cluster_1
SEQC_NB006	0	73.9	Male	4.9	non_MYCN_amplification	non_high_risk	non_progression	cluster_1
SEQC_NB007	0	105.066666666667	Male	31.4	non_MYCN_amplification	high_risk	progression	cluster_1
SEQC_NB008	0	117.533333333333	Male	55.0666666666667	MYCN_amplification	high_risk	non_progression	cluster_1
SEQC_NB009	0	76.8666666666667	Female	7.23333333333333	MYCN_amplification	high_risk	non_progression	cluster_1
SEQC_NB010	1	36.0333333333333	Male	12.6333333333333	MYCN_amplification	high_risk	progression	cluster_1
SEQC_NB011	0	69.8	Male	13.8	non_MYCN_amplification	non_high_risk	non_progression	cluster_2
SEQC_NB012	0	59.9666666666667	Male	12.6666666666667	non_MYCN_amplification	non_high_risk	non_progression	cluster_2
SEQC_NB013	1	15.9666666666667	Male	113.133333333333	non_MYCN_amplification	high_risk	progression	cluster_2
SEQC_NB014	0	102.133333333333	Female	17.1666666666667	non_MYCN_amplification	non_high_risk	non_progression	cluster_2
SEQC_NB015	0	44.2333333333333	Male	159.5	non_MYCN_amplification	high_risk	progression	cluster_2
SEQC_NB016	0	90.5666666666667	Female	0	non_MYCN_amplification	non_high_risk	non_progression	cluster_2
SEQC_NB017	0	95.4333333333333	Male	25.5	non_MYCN_amplification	non_high_risk	non_progression	cluster_2
SEQC_NB018	0	116.933333333333	Male	16.9	non_MYCN_amplification	non_high_risk	non_progression	cluster_2
SEQC_NB019	0	83.3	Female	10.1	non_MYCN_amplification	non_high_risk	non_progression	cluster_1
SEQC_NB020	0	115.6	Male	16.5666666666667	non_MYCN_amplification	non_high_risk	non_progression	cluster_2
SEQC_NB021	0	104.966666666667	Female	18.8	non_MYCN_amplification	non_high_risk	non_progression	cluster_2
SEQC_NB022	0	175.433333333333	Male	13.3666666666667	non_MYCN_amplification	non_high_risk	non_progression	cluster_2
SEQC_NB023	0	149.733333333333	Male	14	non_MYCN_amplification	non_high_risk	non_progression	cluster_2
SEQC_NB024	0	135.033333333333	Female	16.6333333333333	non_MYCN_amplification	non_high_risk	non_progression	cluster_2
SEQC_NB025	0	70.0333333333333	Male	16.5333333333333	non_MYCN_amplification	non_high_risk	non_progression	cluster_2
SEQC_NB026	0	23.5666666666667	Female	16.2666666666667	non_MYCN_amplification	non_high_risk	non_progression	cluster_2
SEQC_NB027	0	125.1	Female	14.6666666666667	non_MYCN_amplification	non_high_risk	non_progression	cluster_2
SEQC_NB028	0	108.933333333333	Female	15.6	non_MYCN_amplification	non_high_risk	non_progression	cluster_2
SEQC_NB029	0	45.7333333333333	Male	15.4333333333333	non_MYCN_amplification	non_high_risk	non_progression	cluster_2
SEQC_NB031	0	160.766666666667	Female	16.4666666666667	non_MYCN_amplification	non_high_risk	non_progression	cluster_2
SEQC_NB032	0	122.5	Female	13.2666666666667	non_MYCN_amplification	non_high_risk	non_progression	cluster_2
SEQC_NB034	0	141.333333333333	Female	15.5666666666667	non_MYCN_amplification	non_high_risk	non_progression	cluster_2
SEQC_NB035	0	126.9	Male	5.76666666666667	non_MYCN_amplification	non_high_risk	non_progression	cluster_2
SEQC_NB036	0	165.733333333333	Male	24.8	non_MYCN_amplification	non_high_risk	non_progression	cluster_2
SEQC_NB037	0	155.4	Female	14.8666666666667	non_MYCN_amplification	non_high_risk	non_progression	cluster_2
SEQC_NB038	0	150.7	Female	15.5333333333333	non_MYCN_amplification	non_high_risk	non_progression	cluster_2
SEQC_NB039	0	125	Female	23.5	non_MYCN_amplification	non_high_risk	non_progression	cluster_2
SEQC_NB040	0	125.1	Male	32.3666666666667	non_MYCN_amplification	non_high_risk	non_progression	cluster_2
SEQC_NB042	0	145.5	Female	32.5	non_MYCN_amplification	non_high_risk	non_progression	cluster_2
SEQC_NB043	0	52.9666666666667	Male	15.2666666666667	non_MYCN_amplification	non_high_risk	non_progression	cluster_2
SEQC_NB044	0	86.3666666666667	Female	17.6	non_MYCN_amplification	non_high_risk	non_progression	cluster_2
SEQC_NB045	0	115.066666666667	Female	28.9	non_MYCN_amplification	non_high_risk	non_progression	cluster_2
SEQC_NB046	0	132.8	Female	16	non_MYCN_amplification	non_high_risk	non_progression	cluster_2
SEQC_NB047	0	114.266666666667	Female	12.7	non_MYCN_amplification	non_high_risk	non_progression	cluster_2
SEQC_NB048	0	64.1333333333333	Male	23.8333333333333	non_MYCN_amplification	non_high_risk	non_progression	cluster_2
SEQC_NB049	0	131.366666666667	Female	21.2666666666667	non_MYCN_amplification	non_high_risk	non_progression	cluster_2
SEQC_NB050	0	115.2	Female	18.2	non_MYCN_amplification	non_high_risk	non_progression	cluster_2
SEQC_NB051	0	91.7666666666667	Male	1.53333333333333	non_MYCN_amplification	non_high_risk	non_progression	cluster_2
SEQC_NB052	0	181.166666666667	Female	33.8666666666667	non_MYCN_amplification	non_high_risk	non_progression	cluster_2
SEQC_NB053	0	68.5	Male	0.333333333333333	non_MYCN_amplification	non_high_risk	non_progression	cluster_1
SEQC_NB054	0	90.7666666666667	Female	27.4666666666667	non_MYCN_amplification	non_high_risk	non_progression	cluster_2
SEQC_NB055	0	83.4666666666667	Female	3.13333333333333	non_MYCN_amplification	non_high_risk	non_progression	cluster_2
SEQC_NB056	0	151.866666666667	Male	13.5	non_MYCN_amplification	non_high_risk	non_progression	cluster_2
SEQC_NB057	0	111.733333333333	Male	14.9666666666667	non_MYCN_amplification	non_high_risk	non_progression	cluster_2
SEQC_NB058	0	110.033333333333	Female	24.7666666666667	non_MYCN_amplification	non_high_risk	non_progression	cluster_2
SEQC_NB059	0	133	Female	18.2	non_MYCN_amplification	non_high_risk	non_progression	cluster_2
SEQC_NB060	0	135.366666666667	Male	15.6666666666667	non_MYCN_amplification	non_high_risk	non_progression	cluster_2
SEQC_NB062	0	166.566666666667	Female	13.6	non_MYCN_amplification	non_high_risk	non_progression	cluster_2
SEQC_NB063	0	121.166666666667	Female	15.7333333333333	non_MYCN_amplification	non_high_risk	progression	cluster_2
SEQC_NB064	0	122.5	Male	3.03333333333333	non_MYCN_amplification	non_high_risk	non_progression	cluster_1
SEQC_NB065	0	40.3666666666667	Male	13.9	non_MYCN_amplification	non_high_risk	non_progression	cluster_2
SEQC_NB066	0	92.4333333333333	Female	15.1	non_MYCN_amplification	non_high_risk	progression	cluster_2
SEQC_NB067	0	149.8	Male	8.1	non_MYCN_amplification	non_high_risk	non_progression	cluster_2
SEQC_NB068	0	171.033333333333	Female	18.0333333333333	non_MYCN_amplification	non_high_risk	non_progression	cluster_2
SEQC_NB069	1	28.2	Female	52.8333333333333	non_MYCN_amplification	non_high_risk	progression	cluster_1
SEQC_NB070	0	123.033333333333	Female	12.6333333333333	non_MYCN_amplification	non_high_risk	non_progression	cluster_2
SEQC_NB071	0	127.733333333333	Female	0	non_MYCN_amplification	non_high_risk	non_progression	cluster_2
SEQC_NB073	0	118.866666666667	Female	11.4666666666667	non_MYCN_amplification	non_high_risk	non_progression	cluster_2
SEQC_NB074	0	118.5	Male	37.5333333333333	non_MYCN_amplification	non_high_risk	progression	cluster_1
SEQC_NB076	0	148	Male	15.0333333333333	non_MYCN_amplification	non_high_risk	non_progression	cluster_2
SEQC_NB077	0	153.333333333333	Male	2.2	non_MYCN_amplification	non_high_risk	non_progression	cluster_2
SEQC_NB078	0	103.7	Male	46.0333333333333	non_MYCN_amplification	non_high_risk	non_progression	cluster_2
SEQC_NB079	0	171.566666666667	Male	15.0666666666667	non_MYCN_amplification	non_high_risk	non_progression	cluster_2
SEQC_NB080	1	13.8666666666667	Female	33.3333333333333	MYCN_amplification	high_risk	progression	cluster_1
SEQC_NB081	0	94.2666666666667	Male	91.2333333333333	MYCN_amplification	high_risk	non_progression	cluster_1
SEQC_NB082	0	121.033333333333	Male	33.7333333333333	non_MYCN_amplification	high_risk	non_progression	cluster_1
SEQC_NB083	0	106.933333333333	Male	42.0666666666667	non_MYCN_amplification	high_risk	non_progression	cluster_1
SEQC_NB084	0	174.466666666667	Female	16.5	non_MYCN_amplification	non_high_risk	non_progression	cluster_2
SEQC_NB085	0	171.1	Female	10.7	non_MYCN_amplification	non_high_risk	non_progression	cluster_2
SEQC_NB086	0	127.233333333333	Female	11.9666666666667	non_MYCN_amplification	non_high_risk	progression	cluster_1
SEQC_NB087	0	96.1333333333333	Male	53.4	non_MYCN_amplification	high_risk	progression	cluster_1
SEQC_NB088	0	177.266666666667	Female	13.3333333333333	non_MYCN_amplification	non_high_risk	non_progression	cluster_1
SEQC_NB089	0	119.2	Male	13.1666666666667	non_MYCN_amplification	non_high_risk	non_progression	cluster_2
SEQC_NB090	1	25.4333333333333	Female	182.166666666667	non_MYCN_amplification	high_risk	progression	cluster_2
SEQC_NB091	0	126.8	Male	80.9666666666667	non_MYCN_amplification	high_risk	progression	cluster_2
SEQC_NB092	1	48.1666666666667	Male	31.1	non_MYCN_amplification	high_risk	progression	cluster_1
SEQC_NB093	0	131.166666666667	Male	12.2	non_MYCN_amplification	non_high_risk	non_progression	cluster_2
SEQC_NB094	1	43.1	Male	146.466666666667	non_MYCN_amplification	high_risk	progression	cluster_2
SEQC_NB095	0	129.433333333333	Male	15.3333333333333	non_MYCN_amplification	non_high_risk	non_progression	cluster_2
SEQC_NB096	0	132.566666666667	Female	15.5	non_MYCN_amplification	non_high_risk	non_progression	cluster_1
SEQC_NB097	0	121.366666666667	Female	17.6333333333333	non_MYCN_amplification	non_high_risk	non_progression	cluster_2
SEQC_NB099	0	72.2333333333333	Male	0	non_MYCN_amplification	non_high_risk	non_progression	cluster_2
SEQC_NB100	0	100.433333333333	Male	7.26666666666667	non_MYCN_amplification	non_high_risk	non_progression	cluster_2
SEQC_NB101	0	78.5	Male	14.1666666666667	non_MYCN_amplification	non_high_risk	non_progression	cluster_2
SEQC_NB102	0	81.0666666666667	Male	18.1333333333333	non_MYCN_amplification	non_high_risk	non_progression	cluster_2
SEQC_NB103	0	89.8	Female	25.2666666666667	non_MYCN_amplification	non_high_risk	progression	cluster_2
SEQC_NB104	0	84.9666666666667	Male	9.06666666666667	non_MYCN_amplification	non_high_risk	non_progression	cluster_2
SEQC_NB105	0	123.433333333333	Female	29.5666666666667	non_MYCN_amplification	non_high_risk	non_progression	cluster_2
SEQC_NB106	0	129.933333333333	Male	8.73333333333333	non_MYCN_amplification	non_high_risk	progression	cluster_2
SEQC_NB107	0	29.4333333333333	Female	14.2333333333333	non_MYCN_amplification	non_high_risk	non_progression	cluster_2
SEQC_NB108	0	93.6	Male	12.3666666666667	non_MYCN_amplification	non_high_risk	non_progression	cluster_1
SEQC_NB109	0	98.0333333333333	Male	3.36666666666667	non_MYCN_amplification	non_high_risk	progression	cluster_2
SEQC_NB110	0	149.333333333333	Male	3.06666666666667	non_MYCN_amplification	non_high_risk	non_progression	cluster_2
SEQC_NB112	0	94.4	Female	24.4666666666667	non_MYCN_amplification	non_high_risk	non_progression	cluster_2
SEQC_NB113	0	109.433333333333	Male	15.0333333333333	MYCN_amplification	high_risk	progression	cluster_1
SEQC_NB114	0	89.1	Male	15.5	non_MYCN_amplification	non_high_risk	non_progression	cluster_2
SEQC_NB115	0	123.566666666667	Male	13.9	non_MYCN_amplification	non_high_risk	non_progression	cluster_2
SEQC_NB116	0	81.9333333333333	Female	10.0333333333333	non_MYCN_amplification	non_high_risk	non_progression	cluster_2
SEQC_NB117	0	107.233333333333	Female	6.86666666666667	non_MYCN_amplification	non_high_risk	progression	cluster_2
SEQC_NB119	1	60.6666666666667	Female	6.9	non_MYCN_amplification	non_high_risk	progression	cluster_1
SEQC_NB120	0	106.7	Male	7.6	non_MYCN_amplification	non_high_risk	non_progression	cluster_2
SEQC_NB121	0	83.3333333333333	Male	4.03333333333333	non_MYCN_amplification	non_high_risk	non_progression	cluster_2
SEQC_NB123	0	110.8	Male	5.03333333333333	non_MYCN_amplification	non_high_risk	non_progression	cluster_1
SEQC_NB124	0	98.8333333333333	Male	8	non_MYCN_amplification	non_high_risk	progression	cluster_1
SEQC_NB126	0	80.1666666666667	Female	0	non_MYCN_amplification	non_high_risk	non_progression	cluster_2
SEQC_NB127	0	193.766666666667	Female	4.8	non_MYCN_amplification	non_high_risk	non_progression	cluster_2
SEQC_NB129	0	78.8333333333333	Male	56.7	non_MYCN_amplification	non_high_risk	non_progression	cluster_2
SEQC_NB130	0	118.7	Male	1.56666666666667	non_MYCN_amplification	non_high_risk	progression	cluster_2
SEQC_NB131	0	33.3666666666667	Male	0.0666666666666667	non_MYCN_amplification	non_high_risk	non_progression	cluster_2
SEQC_NB132	0	150.733333333333	Male	35.7	non_MYCN_amplification	non_high_risk	non_progression	cluster_2
SEQC_NB133	0	120.133333333333	Female	17.3666666666667	non_MYCN_amplification	non_high_risk	progression	cluster_2
SEQC_NB134	0	128.966666666667	Male	0	non_MYCN_amplification	non_high_risk	non_progression	cluster_1
SEQC_NB136	1	55.1666666666667	Male	55.9666666666667	MYCN_amplification	high_risk	progression	cluster_1
SEQC_NB137	1	12.1333333333333	Male	33.9	MYCN_amplification	high_risk	progression	cluster_1
SEQC_NB138	0	116.266666666667	Male	27.4333333333333	MYCN_amplification	high_risk	non_progression	cluster_1
SEQC_NB139	0	139.833333333333	Female	6.03333333333333	non_MYCN_amplification	non_high_risk	non_progression	cluster_2
SEQC_NB141	0	122	Male	7.6	non_MYCN_amplification	non_high_risk	non_progression	cluster_1
SEQC_NB143	0	136.533333333333	Female	36.1666666666667	non_MYCN_amplification	high_risk	non_progression	cluster_2
SEQC_NB144	0	82.8	Male	38.0333333333333	non_MYCN_amplification	high_risk	non_progression	cluster_1
SEQC_NB147	0	67.6333333333333	Male	4.46666666666667	non_MYCN_amplification	non_high_risk	non_progression	cluster_2
SEQC_NB149	1	17.4	Female	22.2	non_MYCN_amplification	non_high_risk	progression	cluster_1
SEQC_NB150	0	108.333333333333	Female	6.03333333333333	non_MYCN_amplification	non_high_risk	non_progression	cluster_2
SEQC_NB151	0	58.6	Female	36.6333333333333	non_MYCN_amplification	non_high_risk	non_progression	cluster_2
SEQC_NB152	0	145.933333333333	Male	1.23333333333333	non_MYCN_amplification	non_high_risk	non_progression	cluster_2
SEQC_NB153	0	88.3666666666667	Female	68.0333333333333	non_MYCN_amplification	non_high_risk	non_progression	cluster_2
SEQC_NB154	0	119.466666666667	Male	2.73333333333333	non_MYCN_amplification	non_high_risk	non_progression	cluster_2
SEQC_NB155	0	119.266666666667	Male	2.1	non_MYCN_amplification	non_high_risk	non_progression	cluster_2
SEQC_NB157	0	48	Male	15.3333333333333	non_MYCN_amplification	non_high_risk	non_progression	cluster_2
SEQC_NB158	0	64.2	Female	0.766666666666667	non_MYCN_amplification	non_high_risk	non_progression	cluster_1
SEQC_NB159	0	84.4666666666667	Female	31.1	non_MYCN_amplification	non_high_risk	non_progression	cluster_2
SEQC_NB160	0	40.3666666666667	Male	11.8666666666667	non_MYCN_amplification	non_high_risk	non_progression	cluster_2
SEQC_NB161	0	48.7666666666667	Female	1.86666666666667	non_MYCN_amplification	non_high_risk	non_progression	cluster_2
SEQC_NB162	0	77.9	Female	23.3333333333333	non_MYCN_amplification	non_high_risk	non_progression	cluster_2
SEQC_NB163	0	76.1	Male	0.666666666666667	non_MYCN_amplification	non_high_risk	non_progression	cluster_1
SEQC_NB164	0	72.5	Male	8.9	non_MYCN_amplification	non_high_risk	non_progression	cluster_2
SEQC_NB165	0	60.6	Female	8.73333333333333	non_MYCN_amplification	non_high_risk	non_progression	cluster_2
SEQC_NB167	0	55.4333333333333	Male	10.5	non_MYCN_amplification	non_high_risk	non_progression	cluster_2
SEQC_NB168	0	49.4333333333333	Female	3	non_MYCN_amplification	non_high_risk	non_progression	cluster_2
SEQC_NB169	1	19.7333333333333	Male	137.7	MYCN_amplification	high_risk	progression	cluster_1
SEQC_NB171	0	77	Male	0.233333333333333	non_MYCN_amplification	non_high_risk	non_progression	cluster_2
SEQC_NB172	0	46.8666666666667	Male	16.7333333333333	non_MYCN_amplification	non_high_risk	non_progression	cluster_2
SEQC_NB174	0	113.7	Male	14.3	non_MYCN_amplification	non_high_risk	non_progression	cluster_1
SEQC_NB175	0	53.1666666666667	Female	4.46666666666667	MYCN_amplification	high_risk	non_progression	cluster_1
SEQC_NB176	0	50.4666666666667	Male	12.1	non_MYCN_amplification	non_high_risk	non_progression	cluster_2
SEQC_NB177	0	78.6333333333333	Female	0	non_MYCN_amplification	non_high_risk	progression	cluster_1
SEQC_NB178	0	69.9666666666667	Male	0	non_MYCN_amplification	non_high_risk	non_progression	cluster_1
SEQC_NB180	0	69.7333333333333	Female	29.6666666666667	non_MYCN_amplification	non_high_risk	non_progression	cluster_2
SEQC_NB181	0	55.8	Male	0.1	non_MYCN_amplification	non_high_risk	progression	cluster_2
SEQC_NB182	0	57.5333333333333	Male	7.23333333333333	non_MYCN_amplification	non_high_risk	non_progression	cluster_2
SEQC_NB183	0	66.5	Male	55.8666666666667	non_MYCN_amplification	non_high_risk	non_progression	cluster_2
SEQC_NB184	0	53.2333333333333	Male	12.3333333333333	non_MYCN_amplification	non_high_risk	non_progression	cluster_1
SEQC_NB186	0	48.1666666666667	Female	4.03333333333333	non_MYCN_amplification	non_high_risk	progression	cluster_1
SEQC_NB187	0	82.0666666666667	Male	56.1	non_MYCN_amplification	non_high_risk	non_progression	cluster_2
SEQC_NB188	1	37.4333333333333	Female	35.2333333333333	non_MYCN_amplification	non_high_risk	progression	cluster_1
SEQC_NB189	0	50.4666666666667	Male	14.9333333333333	non_MYCN_amplification	non_high_risk	progression	cluster_2
SEQC_NB190	1	37.3333333333333	Male	46.9333333333333	non_MYCN_amplification	non_high_risk	progression	cluster_1
SEQC_NB192	1	51.3333333333333	Male	33.4666666666667	non_MYCN_amplification	non_high_risk	progression	cluster_2
SEQC_NB194	1	13.4666666666667	Female	25.5666666666667	MYCN_amplification	high_risk	progression	cluster_1
SEQC_NB195	1	12	Female	36.0333333333333	MYCN_amplification	high_risk	progression	cluster_1
SEQC_NB196	0	93.2333333333333	Male	19.0333333333333	MYCN_amplification	high_risk	non_progression	cluster_1
SEQC_NB197	1	3.43333333333333	Female	10.3333333333333	MYCN_amplification	high_risk	progression	cluster_1
SEQC_NB198	1	17.5333333333333	Female	14.1	MYCN_amplification	high_risk	progression	cluster_1
SEQC_NB200	0	71.3333333333333	Male	2.5	non_MYCN_amplification	non_high_risk	non_progression	cluster_2
SEQC_NB201	0	25.8666666666667	Male	3.26666666666667	non_MYCN_amplification	non_high_risk	non_progression	cluster_2
SEQC_NB202	0	48.0333333333333	Male	0.766666666666667	non_MYCN_amplification	non_high_risk	non_progression	cluster_1
SEQC_NB203	0	65.1	Male	3.36666666666667	non_MYCN_amplification	non_high_risk	non_progression	cluster_2
SEQC_NB204	0	60.3333333333333	Female	0.6	non_MYCN_amplification	non_high_risk	non_progression	cluster_1
SEQC_NB205	0	36.2	Male	5.5	non_MYCN_amplification	non_high_risk	non_progression	cluster_1
SEQC_NB206	0	93.7333333333333	Male	1.16666666666667	non_MYCN_amplification	non_high_risk	non_progression	cluster_1
SEQC_NB207	0	51.5333333333333	Female	3.93333333333333	non_MYCN_amplification	non_high_risk	non_progression	cluster_2
SEQC_NB208	0	62.2	Female	0.966666666666667	non_MYCN_amplification	non_high_risk	non_progression	cluster_2
SEQC_NB209	0	66.9333333333333	Female	7.53333333333333	non_MYCN_amplification	non_high_risk	non_progression	cluster_2
SEQC_NB210	0	75.4333333333333	Male	6.8	non_MYCN_amplification	non_high_risk	non_progression	cluster_2
SEQC_NB211	0	43.1333333333333	Male	0.366666666666667	non_MYCN_amplification	non_high_risk	non_progression	cluster_2
SEQC_NB212	0	63.9666666666667	Male	0	non_MYCN_amplification	non_high_risk	progression	cluster_1
SEQC_NB213	0	54.8333333333333	Male	18.6666666666667	non_MYCN_amplification	non_high_risk	non_progression	cluster_2
SEQC_NB215	0	66.4666666666667	Male	3.26666666666667	non_MYCN_amplification	non_high_risk	non_progression	cluster_1
SEQC_NB217	0	43.5333333333333	Male	4.3	non_MYCN_amplification	non_high_risk	non_progression	cluster_2
SEQC_NB218	0	58.5666666666667	Male	0.266666666666667	non_MYCN_amplification	non_high_risk	non_progression	cluster_1
SEQC_NB219	0	50.6	Male	0.0666666666666667	non_MYCN_amplification	non_high_risk	non_progression	cluster_2
SEQC_NB220	0	60.6	Female	0	non_MYCN_amplification	non_high_risk	non_progression	cluster_2
SEQC_NB221	0	145.766666666667	Male	61.3666666666667	non_MYCN_amplification	non_high_risk	non_progression	cluster_2
SEQC_NB222	0	33.6	Female	74.1666666666667	non_MYCN_amplification	non_high_risk	progression	cluster_2
SEQC_NB223	0	56.4666666666667	Female	0.933333333333333	non_MYCN_amplification	non_high_risk	progression	cluster_2
SEQC_NB224	0	195.333333333333	Female	297.533333333333	non_MYCN_amplification	non_high_risk	progression	cluster_2
SEQC_NB226	0	59.4333333333333	Male	22.6666666666667	non_MYCN_amplification	non_high_risk	non_progression	cluster_2
SEQC_NB227	0	85.2	Male	2.9	non_MYCN_amplification	non_high_risk	progression	cluster_1
SEQC_NB228	0	51.7666666666667	Female	5.66666666666667	non_MYCN_amplification	non_high_risk	non_progression	cluster_1
SEQC_NB229	0	56.3333333333333	Female	7.26666666666667	non_MYCN_amplification	non_high_risk	non_progression	cluster_2
SEQC_NB230	0	13	Male	0.3	non_MYCN_amplification	non_high_risk	non_progression	cluster_1
SEQC_NB231	0	54.1333333333333	Male	9.3	non_MYCN_amplification	non_high_risk	progression	cluster_2
SEQC_NB232	0	56.8333333333333	Female	1.63333333333333	non_MYCN_amplification	non_high_risk	progression	cluster_1
SEQC_NB233	0	61.5666666666667	Male	5.06666666666667	non_MYCN_amplification	non_high_risk	progression	cluster_2
SEQC_NB234	0	44.1	Female	0	non_MYCN_amplification	non_high_risk	progression	cluster_2
SEQC_NB235	0	164.066666666667	Female	11.7333333333333	non_MYCN_amplification	non_high_risk	progression	cluster_2
SEQC_NB236	0	42	Male	58.0666666666667	MYCN_amplification	high_risk	non_progression	cluster_1
SEQC_NB237	0	73.2333333333333	Female	59.9333333333333	non_MYCN_amplification	non_high_risk	non_progression	cluster_2
SEQC_NB238	0	93.5666666666667	Male	12.8666666666667	non_MYCN_amplification	non_high_risk	non_progression	cluster_1
SEQC_NB239	0	70	Male	63.6333333333333	non_MYCN_amplification	high_risk	non_progression	cluster_2
SEQC_NB240	0	118.933333333333	Female	7.16666666666667	non_MYCN_amplification	non_high_risk	progression	cluster_1
SEQC_NB241	0	46.7	Male	36.7	non_MYCN_amplification	high_risk	non_progression	cluster_1
SEQC_NB242	1	20.8666666666667	Female	61.3666666666667	non_MYCN_amplification	high_risk	progression	cluster_1
SEQC_NB243	0	93	Male	54.6666666666667	non_MYCN_amplification	high_risk	non_progression	cluster_1
SEQC_NB244	1	20.0333333333333	Male	24.1333333333333	non_MYCN_amplification	high_risk	progression	cluster_2
SEQC_NB245	1	93.6	Male	43.9666666666667	non_MYCN_amplification	high_risk	progression	cluster_1
SEQC_NB246	0	64.1666666666667	Male	77.4666666666667	non_MYCN_amplification	high_risk	progression	cluster_1
SEQC_NB247	0	52	Male	42.2333333333333	non_MYCN_amplification	high_risk	progression	cluster_1
SEQC_NB248	0	54.1333333333333	Male	42.4333333333333	non_MYCN_amplification	high_risk	non_progression	cluster_1
SEQC_NB249	0	73.6	Male	53	non_MYCN_amplification	high_risk	non_progression	cluster_2
SEQC_NB250	1	37.2666666666667	Female	50.9666666666667	non_MYCN_amplification	high_risk	progression	cluster_1
SEQC_NB251	0	150.266666666667	Male	49.5333333333333	non_MYCN_amplification	high_risk	non_progression	cluster_2
SEQC_NB252	1	28.1	Female	21.9333333333333	non_MYCN_amplification	high_risk	progression	cluster_1
SEQC_NB253	0	54.9	Female	8.23333333333333	non_MYCN_amplification	non_high_risk	non_progression	cluster_1
SEQC_NB254	0	71.6333333333333	Male	7.3	MYCN_amplification	high_risk	non_progression	cluster_1
SEQC_NB255	1	20.0666666666667	Female	32.7333333333333	non_MYCN_amplification	high_risk	progression	cluster_1
SEQC_NB256	1	29.6333333333333	Female	9.3	MYCN_amplification	high_risk	progression	cluster_1
SEQC_NB257	1	15.9333333333333	Female	65.4666666666667	MYCN_amplification	high_risk	progression	cluster_1
SEQC_NB258	0	69.7333333333333	Female	124.966666666667	MYCN_amplification	high_risk	non_progression	cluster_1
SEQC_NB259	1	23.7	Female	17.2333333333333	MYCN_amplification	high_risk	progression	cluster_1
SEQC_NB260	0	59.7333333333333	Female	23.6666666666667	MYCN_amplification	high_risk	non_progression	cluster_1
SEQC_NB261	0	119	Male	34.3	MYCN_amplification	high_risk	non_progression	cluster_1
SEQC_NB262	1	15.1333333333333	Female	21.1	MYCN_amplification	high_risk	progression	cluster_1
SEQC_NB263	1	12	Female	275.933333333333	MYCN_amplification	high_risk	progression	cluster_1
SEQC_NB264	1	26.1333333333333	Female	70.1666666666667	MYCN_amplification	high_risk	progression	cluster_1
SEQC_NB265	0	75.8333333333333	Male	25.6333333333333	MYCN_amplification	high_risk	non_progression	cluster_1
SEQC_NB266	0	69.5333333333333	Female	29.3333333333333	MYCN_amplification	high_risk	non_progression	cluster_1
SEQC_NB267	1	56.5	Female	32.6	MYCN_amplification	high_risk	progression	cluster_1
SEQC_NB268	1	16.6333333333333	Male	128.066666666667	MYCN_amplification	high_risk	progression	cluster_1
SEQC_NB269	1	45.8333333333333	Female	19.4333333333333	MYCN_amplification	high_risk	progression	cluster_1
SEQC_NB270	1	13.0333333333333	Male	4.03333333333333	MYCN_amplification	high_risk	progression	cluster_1
SEQC_NB271	1	12.5	Male	19.6333333333333	MYCN_amplification	high_risk	progression	cluster_1
SEQC_NB272	0	56.6333333333333	Male	39.1333333333333	MYCN_amplification	high_risk	progression	cluster_1
SEQC_NB273	0	96.9	Male	5.5	non_MYCN_amplification	non_high_risk	progression	cluster_2
SEQC_NB274	0	34.9	Female	1.16666666666667	non_MYCN_amplification	non_high_risk	non_progression	cluster_2
SEQC_NB275	0	119.033333333333	Female	1.73333333333333	non_MYCN_amplification	non_high_risk	non_progression	cluster_2
SEQC_NB276	0	105.433333333333	Male	0.4	non_MYCN_amplification	non_high_risk	non_progression	cluster_2
SEQC_NB277	0	161.466666666667	Female	6.46666666666667	non_MYCN_amplification	non_high_risk	non_progression	cluster_1
SEQC_NB278	0	110.933333333333	Male	4.03333333333333	non_MYCN_amplification	non_high_risk	non_progression	cluster_1
SEQC_NB279	0	108.166666666667	Male	2.2	non_MYCN_amplification	non_high_risk	non_progression	cluster_2
SEQC_NB280	0	116.433333333333	Female	6.43333333333333	non_MYCN_amplification	non_high_risk	non_progression	cluster_2
SEQC_NB281	0	168.666666666667	Male	0	non_MYCN_amplification	non_high_risk	non_progression	cluster_2
SEQC_NB282	0	76	Male	6.73333333333333	non_MYCN_amplification	non_high_risk	progression	cluster_1
SEQC_NB283	0	111.333333333333	Male	3.93333333333333	non_MYCN_amplification	non_high_risk	non_progression	cluster_1
SEQC_NB284	0	92.8333333333333	Male	0.333333333333333	non_MYCN_amplification	non_high_risk	progression	cluster_1
SEQC_NB285	0	130.033333333333	Male	2.63333333333333	non_MYCN_amplification	non_high_risk	non_progression	cluster_1
SEQC_NB286	0	115.033333333333	Male	0.1	non_MYCN_amplification	non_high_risk	non_progression	cluster_2
SEQC_NB288	0	88.0333333333333	Female	3.1	non_MYCN_amplification	non_high_risk	non_progression	cluster_2
SEQC_NB289	1	13.9666666666667	Female	4.8	non_MYCN_amplification	non_high_risk	progression	cluster_1
SEQC_NB290	0	87.7	Male	4.63333333333333	non_MYCN_amplification	non_high_risk	non_progression	cluster_1
SEQC_NB291	0	86.2666666666667	Female	4.26666666666667	non_MYCN_amplification	non_high_risk	non_progression	cluster_2
SEQC_NB292	0	52.6333333333333	Male	2.5	non_MYCN_amplification	non_high_risk	non_progression	cluster_1
SEQC_NB293	0	80.8333333333333	Male	0.7	non_MYCN_amplification	non_high_risk	non_progression	cluster_1
SEQC_NB294	0	74.9666666666667	Female	4.03333333333333	non_MYCN_amplification	non_high_risk	non_progression	cluster_2
SEQC_NB295	0	54.9	Female	4.86666666666667	non_MYCN_amplification	non_high_risk	progression	cluster_2
SEQC_NB296	0	74.8333333333333	Male	2.3	non_MYCN_amplification	non_high_risk	non_progression	cluster_2
SEQC_NB297	0	72.3	Male	10.1666666666667	non_MYCN_amplification	non_high_risk	progression	cluster_2
SEQC_NB298	0	33.2666666666667	Female	6	non_MYCN_amplification	non_high_risk	non_progression	cluster_2
SEQC_NB299	0	70.4333333333333	Male	8.76666666666667	non_MYCN_amplification	non_high_risk	non_progression	cluster_2
SEQC_NB300	0	110.1	Male	0.366666666666667	non_MYCN_amplification	non_high_risk	progression	cluster_2
SEQC_NB302	0	56.3	Female	3.5	non_MYCN_amplification	non_high_risk	progression	cluster_1
SEQC_NB304	0	66.8333333333333	Male	0.1	non_MYCN_amplification	non_high_risk	non_progression	cluster_1
SEQC_NB305	1	2.2	Female	0.4	non_MYCN_amplification	non_high_risk	progression	cluster_1
SEQC_NB306	0	82.7333333333333	Female	0.533333333333333	non_MYCN_amplification	non_high_risk	non_progression	cluster_2
SEQC_NB307	0	47.9666666666667	Female	4.03333333333333	non_MYCN_amplification	non_high_risk	non_progression	cluster_2
SEQC_NB308	0	66.6	Female	4.76666666666667	non_MYCN_amplification	non_high_risk	non_progression	cluster_1
SEQC_NB310	0	70.1	Male	3.86666666666667	non_MYCN_amplification	non_high_risk	non_progression	cluster_1
SEQC_NB311	0	93.2666666666667	Female	0	non_MYCN_amplification	non_high_risk	progression	cluster_1
SEQC_NB312	0	90.8	Male	3.23333333333333	non_MYCN_amplification	non_high_risk	non_progression	cluster_2
SEQC_NB313	0	70.0333333333333	Male	3.06666666666667	MYCN_amplification	high_risk	non_progression	cluster_1
SEQC_NB314	1	17.9666666666667	Male	6.53333333333333	MYCN_amplification	high_risk	progression	cluster_1
SEQC_NB315	0	62.3333333333333	Male	0.466666666666667	non_MYCN_amplification	non_high_risk	non_progression	cluster_2
SEQC_NB316	1	6.96666666666667	Male	2.83333333333333	MYCN_amplification	high_risk	progression	cluster_2
SEQC_NB317	0	35.6333333333333	Female	24.4	non_MYCN_amplification	non_high_risk	non_progression	cluster_2
SEQC_NB318	0	38	Female	10	non_MYCN_amplification	non_high_risk	non_progression	cluster_2
SEQC_NB319	1	13.7333333333333	Male	11.9	MYCN_amplification	high_risk	progression	cluster_1
SEQC_NB320	1	24.5	Male	37.1	non_MYCN_amplification	high_risk	progression	cluster_1
SEQC_NB321	1	28.2	Male	29	MYCN_amplification	high_risk	progression	cluster_1
SEQC_NB322	1	16.2333333333333	Male	53.7	MYCN_amplification	high_risk	progression	cluster_1
SEQC_NB323	1	17	Male	15	non_MYCN_amplification	non_high_risk	progression	cluster_1
SEQC_NB324	0	58	Male	4	non_MYCN_amplification	non_high_risk	non_progression	cluster_2
SEQC_NB325	0	37	Male	12	non_MYCN_amplification	non_high_risk	non_progression	cluster_2
SEQC_NB326	1	3	Female	108	MYCN_amplification	high_risk	progression	cluster_1
SEQC_NB327	1	24	Male	23	MYCN_amplification	high_risk	progression	cluster_1
SEQC_NB328	1	11	Female	52	MYCN_amplification	high_risk	progression	cluster_1
SEQC_NB330	0	98.2333333333333	Male	17.2	non_MYCN_amplification	non_high_risk	non_progression	cluster_2
SEQC_NB331	1	34.9666666666667	Male	55.8666666666667	MYCN_amplification	high_risk	progression	cluster_1
SEQC_NB332	0	95.7	Male	18.3	non_MYCN_amplification	high_risk	non_progression	cluster_1
SEQC_NB333	1	40.9666666666667	Male	51.5	non_MYCN_amplification	high_risk	progression	cluster_1
SEQC_NB334	0	71.1666666666667	Female	14.4	non_MYCN_amplification	non_high_risk	non_progression	cluster_1
SEQC_NB335	1	44.7	Female	58.8	non_MYCN_amplification	high_risk	progression	cluster_1
SEQC_NB336	0	68.3666666666667	Male	35.5666666666667	MYCN_amplification	high_risk	progression	cluster_1
SEQC_NB337	1	7.96666666666667	Male	65.6	non_MYCN_amplification	high_risk	progression	cluster_1
SEQC_NB338	0	81.0666666666667	Female	47.1	MYCN_amplification	high_risk	non_progression	cluster_1
SEQC_NB339	1	8.96666666666667	Female	23.82	MYCN_amplification	high_risk	progression	cluster_1
SEQC_NB340	0	27	Female	10	non_MYCN_amplification	non_high_risk	non_progression	cluster_2
SEQC_NB341	0	48	Male	25	non_MYCN_amplification	high_risk	progression	cluster_1
SEQC_NB342	0	47	Female	7	non_MYCN_amplification	non_high_risk	non_progression	cluster_2
SEQC_NB344	0	24	Male	10	non_MYCN_amplification	non_high_risk	non_progression	cluster_2
SEQC_NB345	0	49	Male	8	non_MYCN_amplification	non_high_risk	non_progression	cluster_2
SEQC_NB346	0	53	Female	10.3333333333333	non_MYCN_amplification	non_high_risk	non_progression	cluster_2
SEQC_NB347	0	36	Female	2	non_MYCN_amplification	non_high_risk	non_progression	cluster_1
SEQC_NB349	0	168	Female	9	non_MYCN_amplification	non_high_risk	non_progression	cluster_1
SEQC_NB351	0	220	Male	43	non_MYCN_amplification	high_risk	non_progression	cluster_1
SEQC_NB352	0	76	Male	35	non_MYCN_amplification	high_risk	non_progression	cluster_1
SEQC_NB353	1	67	Male	40	non_MYCN_amplification	non_high_risk	progression	cluster_1
SEQC_NB354	1	14.7	Female	8.9	non_MYCN_amplification	non_high_risk	progression	cluster_1
SEQC_NB355	0	93.4666666666667	Male	0	non_MYCN_amplification	non_high_risk	non_progression	cluster_2
SEQC_NB356	0	153.4	Male	35.8	non_MYCN_amplification	non_high_risk	non_progression	cluster_2
SEQC_NB357	0	130.1	Female	12.1333333333333	non_MYCN_amplification	non_high_risk	progression	cluster_2
SEQC_NB359	1	38.4	Male	52.3333333333333	non_MYCN_amplification	high_risk	progression	cluster_1
SEQC_NB360	1	35.4333333333333	Male	71.1666666666667	non_MYCN_amplification	high_risk	progression	cluster_1
SEQC_NB361	0	54.2666666666667	Male	13.8666666666667	non_MYCN_amplification	non_high_risk	progression	cluster_1
SEQC_NB362	1	35.7666666666667	Male	21.3666666666667	MYCN_amplification	high_risk	progression	cluster_1
SEQC_NB363	0	44.3333333333333	Male	1.63333333333333	non_MYCN_amplification	non_high_risk	non_progression	cluster_2
SEQC_NB365	0	52.2333333333333	Male	2.66666666666667	non_MYCN_amplification	non_high_risk	non_progression	cluster_2
SEQC_NB367	0	104.366666666667	Female	1.86666666666667	non_MYCN_amplification	non_high_risk	non_progression	cluster_2
SEQC_NB369	1	24.2333333333333	Male	37.7333333333333	non_MYCN_amplification	high_risk	progression	cluster_1
SEQC_NB371	1	18.0333333333333	Female	49.6	non_MYCN_amplification	high_risk	progression	cluster_1
SEQC_NB372	0	72.4666666666667	Male	63	non_MYCN_amplification	high_risk	progression	cluster_1
SEQC_NB373	1	6.96666666666667	Female	16.3	MYCN_amplification	high_risk	progression	cluster_1
SEQC_NB374	0	107.8	Male	34.1333333333333	non_MYCN_amplification	high_risk	progression	cluster_1
SEQC_NB375	1	12.1333333333333	Male	30.8	non_MYCN_amplification	high_risk	progression	cluster_1
SEQC_NB376	1	16.6	Male	35.7	non_MYCN_amplification	high_risk	progression	cluster_1
SEQC_NB377	1	77.4666666666667	Male	47.9	non_MYCN_amplification	high_risk	progression	cluster_2
SEQC_NB378	1	13.8333333333333	Female	102.4	MYCN_amplification	high_risk	progression	cluster_1
SEQC_NB379	0	68.4666666666667	Male	27	non_MYCN_amplification	high_risk	non_progression	cluster_1
SEQC_NB380	0	92.3666666666667	Female	0.7	non_MYCN_amplification	non_high_risk	non_progression	cluster_1
SEQC_NB381	1	11.5	Female	21.1	MYCN_amplification	high_risk	progression	cluster_1
SEQC_NB382	0	169	Female	22	non_MYCN_amplification	non_high_risk	non_progression	cluster_2
SEQC_NB383	1	6.9	Male	63.4666666666667	MYCN_amplification	high_risk	progression	cluster_1
SEQC_NB384	1	126.966666666667	Female	47.4666666666667	non_MYCN_amplification	high_risk	progression	cluster_1
SEQC_NB385	1	48.4666666666667	Female	84.8	non_MYCN_amplification	high_risk	progression	cluster_1
SEQC_NB386	1	71.0666666666667	Female	75.4666666666667	non_MYCN_amplification	high_risk	progression	cluster_2
SEQC_NB387	0	100.366666666667	Male	14.3666666666667	non_MYCN_amplification	non_high_risk	non_progression	cluster_2
SEQC_NB388	1	33.8	Male	45.4333333333333	non_MYCN_amplification	high_risk	progression	cluster_1
SEQC_NB389	0	136.333333333333	Male	22	MYCN_amplification	high_risk	non_progression	cluster_1
SEQC_NB390	1	15.5666666666667	Female	27.4	non_MYCN_amplification	high_risk	progression	cluster_1
SEQC_NB391	0	93.9333333333333	Male	54.8	non_MYCN_amplification	high_risk	non_progression	cluster_1
SEQC_NB392	1	25.5333333333333	Male	42.7333333333333	non_MYCN_amplification	high_risk	progression	cluster_1
SEQC_NB393	1	41.1666666666667	Male	51.2333333333333	non_MYCN_amplification	high_risk	progression	cluster_1
SEQC_NB394	0	75.6333333333333	Male	50.8	non_MYCN_amplification	high_risk	progression	cluster_2
SEQC_NB395	0	81.4	Female	70.3666666666667	non_MYCN_amplification	non_high_risk	non_progression	cluster_2
SEQC_NB396	1	46.7	Female	40.7	non_MYCN_amplification	high_risk	progression	cluster_1
SEQC_NB398	0	93.5666666666667	Male	7.56666666666667	non_MYCN_amplification	non_high_risk	progression	cluster_2
SEQC_NB399	0	32.6	Male	40.5	non_MYCN_amplification	high_risk	non_progression	cluster_1
SEQC_NB400	0	27.8	Male	60.4	non_MYCN_amplification	high_risk	progression	cluster_1
SEQC_NB401	0	46.0666666666667	Male	62.5	non_MYCN_amplification	high_risk	progression	cluster_1
SEQC_NB402	0	41.4	Female	44.1666666666667	non_MYCN_amplification	high_risk	progression	cluster_1
SEQC_NB403	1	6.76666666666667	Male	14.9	MYCN_amplification	high_risk	progression	cluster_1
SEQC_NB404	1	14.1666666666667	Female	17.6333333333333	MYCN_amplification	high_risk	progression	cluster_1
SEQC_NB405	0	20.2666666666667	Male	77.9333333333333	MYCN_amplification	high_risk	non_progression	cluster_1
SEQC_NB406	1	12.6666666666667	Female	35.1	MYCN_amplification	high_risk	progression	cluster_1
SEQC_NB407	1	15.4333333333333	Male	42.4	MYCN_amplification	high_risk	progression	cluster_1
SEQC_NB408	1	18.5	Male	30.2333333333333	MYCN_amplification	high_risk	progression	cluster_1
SEQC_NB409	0	19.6	Male	27.5666666666667	non_MYCN_amplification	high_risk	non_progression	cluster_2
SEQC_NB410	0	8.63333333333333	Female	87.3666666666667	non_MYCN_amplification	high_risk	non_progression	cluster_1
SEQC_NB411	0	42.2	Female	72.8666666666667	non_MYCN_amplification	high_risk	progression	cluster_1
SEQC_NB412	0	71.3666666666667	Male	51.7666666666667	non_MYCN_amplification	high_risk	progression	cluster_2
SEQC_NB413	0	7.73333333333333	Female	47.7	MYCN_amplification	high_risk	non_progression	cluster_1
SEQC_NB414	1	22.1	Male	32.9666666666667	MYCN_amplification	high_risk	progression	cluster_1
SEQC_NB415	0	26.1666666666667	Female	28.3	MYCN_amplification	high_risk	progression	cluster_1
SEQC_NB416	0	32.2	Male	174.166666666667	non_MYCN_amplification	non_high_risk	progression	cluster_2
SEQC_NB418	0	34.5	Male	46.1	non_MYCN_amplification	high_risk	non_progression	cluster_1
SEQC_NB419	0	8.8	Female	4.43333333333333	non_MYCN_amplification	non_high_risk	non_progression	cluster_2
SEQC_NB420	0	62.0666666666667	Female	116.266666666667	non_MYCN_amplification	non_high_risk	non_progression	cluster_2
SEQC_NB421	0	63.8666666666667	Male	2.9	non_MYCN_amplification	non_high_risk	non_progression	cluster_1
SEQC_NB422	0	39.1333333333333	Male	56.9333333333333	non_MYCN_amplification	high_risk	progression	cluster_1
SEQC_NB423	0	47.4333333333333	Male	6.9	non_MYCN_amplification	non_high_risk	progression	cluster_1
SEQC_NB424	0	41.3	Female	17.7666666666667	MYCN_amplification	high_risk	non_progression	cluster_1
SEQC_NB425	0	60.4333333333333	Male	7.56666666666667	non_MYCN_amplification	non_high_risk	non_progression	cluster_1
SEQC_NB426	0	88.9666666666667	Male	33.6666666666667	non_MYCN_amplification	high_risk	non_progression	cluster_1
SEQC_NB427	0	53.2666666666667	Male	7.13333333333333	non_MYCN_amplification	non_high_risk	non_progression	cluster_1
SEQC_NB428	0	35.1	Male	14.7	MYCN_amplification	high_risk	non_progression	cluster_1
SEQC_NB429	0	99.2333333333333	Female	7.86666666666667	non_MYCN_amplification	non_high_risk	non_progression	cluster_2
SEQC_NB430	0	45.9666666666667	Male	27.9	MYCN_amplification	high_risk	progression	cluster_1
SEQC_NB431	0	9.33333333333333	Female	14.9333333333333	MYCN_amplification	high_risk	non_progression	cluster_1
SEQC_NB432	0	107.933333333333	Female	19.4	MYCN_amplification	high_risk	non_progression	cluster_1
SEQC_NB433	0	41.4	Female	11.4333333333333	non_MYCN_amplification	non_high_risk	non_progression	cluster_2
SEQC_NB434	0	101.5	Male	10.3	non_MYCN_amplification	non_high_risk	non_progression	cluster_1
SEQC_NB435	0	56.8333333333333	Female	9.4	non_MYCN_amplification	non_high_risk	non_progression	cluster_1
SEQC_NB436	0	128.2	Male	32.4	non_MYCN_amplification	high_risk	non_progression	cluster_1
SEQC_NB437	1	0.4	Female	26.4	MYCN_amplification	high_risk	progression	cluster_1
SEQC_NB438	1	15.1333333333333	Male	31.2	MYCN_amplification	high_risk	progression	cluster_1
SEQC_NB439	1	30.9333333333333	Male	121.2	non_MYCN_amplification	high_risk	progression	cluster_1
SEQC_NB440	1	26.6	Male	106.3	non_MYCN_amplification	high_risk	progression	cluster_1
SEQC_NB441	0	99.6333333333333	Male	14.5	non_MYCN_amplification	non_high_risk	non_progression	cluster_1
SEQC_NB442	1	39.1333333333333	Female	34.2	non_MYCN_amplification	high_risk	progression	cluster_1
SEQC_NB443	1	15.8666666666667	Female	31.18	MYCN_amplification	high_risk	progression	cluster_1
SEQC_NB444	1	19.7666666666667	Male	51.5666666666667	MYCN_amplification	high_risk	progression	cluster_1
SEQC_NB445	1	7.26666666666667	Male	37.1	non_MYCN_amplification	high_risk	progression	cluster_1
SEQC_NB446	1	39.5666666666667	Male	46.8	non_MYCN_amplification	high_risk	progression	cluster_1
SEQC_NB447	1	35.2666666666667	Male	42.5	non_MYCN_amplification	high_risk	progression	cluster_1
SEQC_NB448	0	20	Female	52.4333333333333	non_MYCN_amplification	high_risk	progression	cluster_1
SEQC_NB449	0	91.3	Female	17.3666666666667	MYCN_amplification	high_risk	non_progression	cluster_1
SEQC_NB450	0	163	Male	12	non_MYCN_amplification	non_high_risk	non_progression	cluster_1
SEQC_NB451	0	137	Male	11	non_MYCN_amplification	non_high_risk	non_progression	cluster_1
SEQC_NB452	0	52	Female	8	non_MYCN_amplification	non_high_risk	non_progression	cluster_1
SEQC_NB453	0	43	Male	1	non_MYCN_amplification	non_high_risk	non_progression	cluster_1
SEQC_NB454	1	6.66666666666667	Male	23.7	non_MYCN_amplification	high_risk	progression	cluster_1
SEQC_NB455	0	74.0666666666667	Male	17.3	non_MYCN_amplification	non_high_risk	non_progression	cluster_1
SEQC_NB456	1	16.5	Male	13.6666666666667	MYCN_amplification	high_risk	progression	cluster_1
SEQC_NB457	1	29	Male	32	MYCN_amplification	high_risk	progression	cluster_1
SEQC_NB458	1	46.5666666666667	Female	64.3666666666667	non_MYCN_amplification	high_risk	progression	cluster_1
SEQC_NB459	0	39.8333333333333	Male	1.13333333333333	MYCN_amplification	high_risk	non_progression	cluster_1
SEQC_NB460	0	46.3666666666667	Female	3.73333333333333	MYCN_amplification	high_risk	progression	cluster_1
SEQC_NB461	0	19.2333333333333	Male	8.9	MYCN_amplification	high_risk	non_progression	cluster_1
SEQC_NB463	0	20.9666666666667	Female	0	non_MYCN_amplification	non_high_risk	progression	cluster_1
SEQC_NB464	1	5.56666666666667	Male	42.9666666666667	non_MYCN_amplification	high_risk	progression	cluster_1
SEQC_NB465	0	13.4666666666667	Female	4.56666666666667	MYCN_amplification	high_risk	non_progression	cluster_1
SEQC_NB466	0	21.7	Female	48.1	non_MYCN_amplification	high_risk	progression	cluster_1
SEQC_NB467	0	8.93333333333333	Male	92.8666666666667	non_MYCN_amplification	high_risk	non_progression	cluster_1
SEQC_NB468	0	5.86666666666667	Male	15.2	non_MYCN_amplification	non_high_risk	progression	cluster_2
SEQC_NB469	0	21.6	Male	34.0666666666667	MYCN_amplification	high_risk	progression	cluster_1
SEQC_NB471	0	86.3666666666667	Female	0.833333333333333	non_MYCN_amplification	non_high_risk	non_progression	cluster_2
SEQC_NB472	0	41.1666666666667	Female	8.16666666666667	non_MYCN_amplification	non_high_risk	non_progression	cluster_1
SEQC_NB473	0	59.6	Female	4.86666666666667	non_MYCN_amplification	non_high_risk	non_progression	cluster_2
SEQC_NB474	0	63.4333333333333	Female	0.566666666666667	non_MYCN_amplification	non_high_risk	progression	cluster_1
SEQC_NB475	1	8.73333333333333	Male	52.5	MYCN_amplification	high_risk	progression	cluster_1
SEQC_NB476	0	35.3	Female	28.6666666666667	non_MYCN_amplification	non_high_risk	non_progression	cluster_2
SEQC_NB477	0	32.7	Male	10.7666666666667	non_MYCN_amplification	non_high_risk	non_progression	cluster_2
SEQC_NB478	0	118.9	Male	48.9333333333333	non_MYCN_amplification	high_risk	non_progression	cluster_2
SEQC_NB479	0	51.0333333333333	Female	50.5333333333333	non_MYCN_amplification	non_high_risk	non_progression	cluster_2
SEQC_NB480	0	7.63333333333333	Male	63.2333333333333	non_MYCN_amplification	high_risk	non_progression	cluster_1
SEQC_NB481	0	12.7666666666667	Male	68.1666666666667	MYCN_amplification	high_risk	non_progression	cluster_1
SEQC_NB483	0	61.8	Female	8.63333333333333	non_MYCN_amplification	non_high_risk	progression	cluster_1
SEQC_NB484	0	6.23333333333333	Female	51.5333333333333	MYCN_amplification	high_risk	non_progression	cluster_1
SEQC_NB485	0	3.06666666666667	Female	23.7333333333333	MYCN_amplification	high_risk	non_progression	cluster_1
SEQC_NB486	0	13.7666666666667	Male	15.9333333333333	MYCN_amplification	high_risk	progression	cluster_1
SEQC_NB487	0	37.2333333333333	Male	5.4	MYCN_amplification	high_risk	non_progression	cluster_1
SEQC_NB488	0	33.1666666666667	Female	7.06666666666667	non_MYCN_amplification	non_high_risk	non_progression	cluster_1
SEQC_NB489	0	29.2333333333333	Female	28.8333333333333	MYCN_amplification	high_risk	non_progression	cluster_1
SEQC_NB490	0	36.6	Female	58.6333333333333	MYCN_amplification	high_risk	progression	cluster_1
SEQC_NB491	0	32.9	Male	77.5333333333333	non_MYCN_amplification	high_risk	progression	cluster_1
SEQC_NB492	1	29.7333333333333	Male	31.5666666666667	MYCN_amplification	high_risk	progression	cluster_1
SEQC_NB494	0	160.933333333333	Male	1.86666666666667	non_MYCN_amplification	non_high_risk	non_progression	cluster_2
SEQC_NB495	0	82.2333333333333	Male	5.43333333333333	non_MYCN_amplification	non_high_risk	non_progression	cluster_2
SEQC_NB496	0	192.666666666667	Male	4.4	non_MYCN_amplification	non_high_risk	progression	cluster_1
SEQC_NB497	0	162.766666666667	Female	12.6333333333333	non_MYCN_amplification	non_high_risk	non_progression	cluster_2
SEQC_NB498	0	92.4	Female	17.6666666666667	non_MYCN_amplification	non_high_risk	non_progression	cluster_2

## Sheet: Table S3
Table S3. Up-DEGs in HR-NB
Gene	LogFC	AveExpr	t	P.Value	adj.P.Val	B
MRPL11	1.21725236448335	3.31629919678715	25.1045455136865	1.84929072580454e-90	4.3295594472536e-86	195.526673190761
SAAL1	1.00751531620553	3.19865662650602	21.558470373612	2.76175322577975e-73	7.18424072466172e-70	156.229964105013
ANKRD18B	3.77495091050254	-1.89937	21.0859874581229	5.39914842221024e-71	8.42699085738575e-68	150.986420758124
MIS18A	1.06046742659514	2.83829919678715	20.6794693301822	5.02930340342871e-69	5.88730256405365e-66	146.47961297874
SLC25A5	1.05248934217956	5.73362248995984	20.2085827760912	9.5280405248394e-67	6.97095264898562e-64	141.267104183112
RCOR2	1.5392472473179	4.71432329317269	20.1715606792767	1.43837335394155e-66	1.02046051401453e-63	140.857726648283
RUVBL1	1.03314388057594	4.75273895582329	20.0850922559334	3.76279752488451e-66	2.5910181074293e-63	139.901869923726
SSR4	1.0292933018069	4.38805823293173	20.0515105554529	5.46589617331914e-66	3.45858273539858e-63	139.530753591429
SNHG16	1.13920768633541	6.04134136546185	19.9202313758189	2.35114591563573e-65	1.41141097889394e-62	138.08058183127
GMPS	1.03201771597967	3.9561546184739	19.8733873385063	3.95607747782098e-65	2.31549214776862e-62	137.563366039991
NME1	1.24658392151327	5.75194176706827	19.7758643513733	1.16827784471353e-64	6.07816020009624e-62	136.487026339116
DCTPP1	1.11327	4.22964	19.7644919322258	1.32546978321379e-64	6.74606490534809e-62	136.361550622943
C19orf48P	1.43903045595708	4.32458232931727	19.6941374999086	2.89367640383362e-64	1.41139066596985e-61	135.585493726576
AHCY	1.20547250846979	5.97208634538153	19.5914409734906	9.03954164587492e-64	4.06987978871584e-61	134.453277220522
ALYREF	1.00445758046302	5.53502008032129	19.5392243276491	1.61270688122938e-63	7.12390443459289e-61	133.877875763101
FEN1	1.37514296301525	4.68255020080321	19.5226218475071	1.93853737802088e-63	8.40463649893054e-61	133.694965361434
PAICS	1.14198066064371	5.76445180722892	19.2772964464017	2.93322627404883e-62	1.09004275441319e-59	130.994597456137
UBE2S	1.32497942546583	4.71147389558233	19.2205795660491	5.49325786068078e-62	1.97858696975782e-59	130.370966260434
NPM1	1.1979972473179	4.69122088353414	19.1840975942445	8.22317725207513e-62	2.87344814665049e-59	129.969967118969
LRR1	1.23070705110107	2.0699859437751	19.0844186080207	2.47465407960079e-61	7.82927044751538e-59	128.874893652787
SUV39H2	1.01918026538678	2.9804437751004	18.9987627961797	6.37350641117032e-61	1.91303246279897e-58	127.934563627399
NME1-NME2	1.11915676171654	6.35815261044177	18.6205449970461	4.12137556303774e-59	1.00510046543583e-56	123.790614841107
CDCA4	1.22920641586674	3.48926305220884	18.6104946984742	4.60334507848135e-59	1.11106716471552e-56	123.680690037921
HMGB3	1.43063766939582	4.60722489959839	18.5079590904017	1.42180874698606e-58	3.32873863844377e-56	122.559809754085
C4orf46	1.08817034867308	3.74537550200803	18.489295681128	1.74556664482013e-58	4.0462580483692e-56	122.355907686896
RPL22L1	1.69826916290231	2.28666666666667	18.3364734381256	9.35106596494737e-58	2.00850602175549e-55	120.687713584483
RAB33A	1.03851750423489	2.82455421686747	18.1313742154125	8.85796277823909e-57	1.69985757839454e-54	118.453025743896
TERT	4.12364486871824	-2.62651	17.9706682389074	5.13959874936469e-56	9.04723954286663e-54	116.705547413278
PRDX4	1.01789857425183	4.22082931726908	17.9214471594564	8.80084622133777e-56	1.50398110754715e-53	116.170974045538
SLC1A5	1.44682594579333	3.3515702811245	17.7646	4.87393157132594e-55	7.76248203727095e-53	114.469856936981
ERCC6L	1.53663639892716	1.42180120481928	17.745399555912	6.0104241915155e-55	9.38107007811739e-53	114.261553170577
RPL38	1.01960989553925	6.9736546184739	17.7360588753672	6.65465810403663e-55	1.03178050020997e-52	114.160358610611
ORC6	1.46227777385658	3.04459638554217	17.7260691860626	7.42015984453011e-55	1.14289988342197e-52	114.052145912788
ODC1	1.51855533596838	6.65239558232932	17.6744733134878	1.30183397744956e-54	1.97912578441877e-52	113.493453119144
FBL	1.12863837521175	5.67365261044177	17.6003728437558	2.91680858296262e-54	4.26802015902006e-52	112.691717385713
SNHG1	1.18049	5.7745562248996	17.5813409805559	3.58788385145332e-54	5.12192297135519e-52	112.485924599337
DANCR	1.12737718802937	4.40037148594377	17.5787213575373	3.6916034079655e-54	5.23804963559324e-52	112.457602444763
MCM2	1.38118820581592	5.75878915662651	17.5586378989274	4.59290358375028e-54	6.36266619542967e-52	112.240501653028
SNORA50C	1.90895712168267	-3.16635	17.5309855802573	6.20402559641814e-54	8.4940729393767e-52	111.941675929306
PYCR1	1.00725903444382	5.40810642570281	17.4292464776368	1.87378340693561e-53	2.35854930769766e-51	110.843178529454
RNASEH2A	1.23034616741954	4.03152610441767	17.4086548595981	2.34314560146678e-53	2.91796408625214e-51	110.621030956361
AURKAP1	1.17120775691699	1.47211646586345	17.3587853874823	4.02529601266499e-53	4.93404346850852e-51	110.083287552796
SLC16A1	1.13633109824959	4.31884337349398	17.2678631073377	1.0785283102116e-52	1.2625252399337e-50	109.103835917985
POLA2	1.07603656126482	3.98709036144578	17.2226536162721	1.75978656581735e-52	1.96191062280551e-50	108.617292628619
MND1	1.63415563241107	0.112206827309237	17.1866184140923	2.59921206653316e-52	2.83036060007788e-50	108.229710583794
FANCB	1.45764123376623	-0.726207	17.0289008913068	1.42934432993166e-51	1.44864975984242e-49	106.535783879987
TERC	2.47285287267082	-3.6666	17.0075909309454	1.79898823412367e-51	1.80763573121474e-49	106.307218212012
DDN	2.3258381916996	0.0905481927710843	16.9465290689766	3.47599671421272e-51	3.33524733906345e-49	105.652698409907
PPP1R14B	1.13280314793902	4.32062449799197	16.940083522445	3.72613511258883e-51	3.5606642961604e-49	105.583645053946
MYOZ3	2.02597960191982	0.571381526104418	16.9292278918871	4.18870598729645e-51	3.98642213717823e-49	105.467360686653
MILIP	1.09822469649915	1.64262449799197	16.8439167469404	1.0499529471517e-50	9.79342565685882e-49	104.554209983429
NME2	1.05659863777527	5.73992570281125	16.8324554176341	1.18780654593042e-50	1.09483963989461e-48	104.431625142181
RPS13	1.11332929841897	4.86133534136546	16.8282202875043	1.24319806105607e-50	1.14140207864489e-48	104.386333951883
CDKN3	1.58159426171655	1.5150843373494	16.8236018420385	1.30654687297501e-50	1.19487794492543e-48	104.336947044786
MAD2L1	1.62401079898363	3.34472088353414	16.7697041936263	2.33293209945515e-50	2.05333106437759e-48	103.760870700404
AURKA	1.38424601214004	2.49189156626506	16.6987919940244	4.99835051959097e-50	4.25672657960651e-48	103.003711429594
VRK1	1.09216939582157	2.9675	16.6638136375935	7.27642203581563e-50	6.08412831080413e-48	102.630561169209
CKS2	1.43351072840203	2.9249297188755	16.6375292917219	9.64739024758889e-50	7.98108482249297e-48	102.350303164303
CDT1	1.58635237859966	4.40983734939759	16.629172200172	1.05522443431739e-49	8.60798413109361e-48	102.261221386984
POLE2	1.14819138198758	1.05690763052209	16.526347746478	3.17648017630641e-49	2.51242411782722e-47	101.166213372874
HELLS	1.17768785290796	2.48954016064257	16.5095058376051	3.80414981657709e-49	2.97868747510712e-47	100.98704437071
EXO1	1.84197928430265	2.77725702811245	16.4585094564506	6.56509887919316e-49	5.00658289770913e-47	100.444853083202
SLC38A5	1.87498870694523	0.849112449799197	16.3868941118265	1.41151514728513e-48	1.04577191861518e-46	99.6842698990699
AEN	1.09504284302654	4.54226706827309	16.3283021182604	2.6385158421641e-48	1.90070562759218e-46	99.062729461408
E2F3	1.02313445793337	4.17901204819277	16.3268523898805	2.67964987034137e-48	1.92441603571878e-46	99.0473592373367
CDCA5	1.57120465132694	4.58748393574297	16.1654948185057	1.49530513506104e-47	9.94547835853668e-46	97.3392051274018
EEF1AKMT4	1.43011081309994	-0.0922129	16.1573247629113	1.63108190912249e-47	1.07568703257396e-45	97.2528536481496
RPL39	1.30831260587239	4.69957429718875	16.1371422062773	2.02159886785097e-47	1.31471313039242e-45	97.0395966537299
TICRR	1.37822600225861	2.87419879518072	16.0501907527008	5.09210585418125e-47	3.18760380369229e-45	96.1217815766486
TMA16	1.03586981225296	2.14235140562249	15.9933325564204	9.308575855519e-47	5.72000991940711e-45	95.5224586521716
CENPA	1.70895048701299	1.67818072289157	15.9863644473181	1.0022365801622e-46	6.14250335464852e-45	95.4490565542111
ZNF90	1.49265690287973	1.1535843373494	15.9611778071605	1.30892268426171e-46	7.93898908910239e-45	95.1838253500184
NEIL3	1.7597076863354	1.06163453815261	15.9135048990422	2.16876558293682e-46	1.26621296328471e-44	94.6821662372926
UBE2T	1.02336885940147	4.01664457831325	15.8834161572639	2.982054841491e-46	1.72384859133302e-44	94.365793095729
CHAF1A	1.20720323969509	4.50752409638554	15.8385216658201	4.79421662499895e-46	2.72432523360377e-44	93.8941
RPS15A	1.04878274985884	5.25280321285141	15.8128013200922	6.29169319677782e-46	3.5408923346866e-44	93.6240660383591
SLC6A11	4.21237351778657	-3.01757	15.7934814378862	7.71614034837937e-46	4.2606197602891e-44	93.4213214876183
BIRC5	1.83127537408244	4.65666666666667	15.7700820259739	9.87872752069891e-46	5.36614312562884e-44	93.1758752812325
FAM72A	1.38514973884811	1.07780722891566	15.7577528597602	1.1251672581931e-45	6.08369881035029e-44	93.0465978578214
RPS16	1.01744300536419	6.36641365461847	15.7564903650381	1.14025888306899e-45	6.13695194722095e-44	93.0333618628834
NPPC	2.77746901468098	-3.00791	15.6322663328872	4.22290902710773e-45	2.15866257953376e-43	91.7327295680511
TAPT1-AS1	1.10599625917561	7.15018473895582	15.6279639081847	4.41853613786641e-45	2.24884278390714e-43	91.6877449741059
KIF4A	1.47278437323546	2.71686546184739	15.5585386478171	9.17012775277865e-45	4.54853879127233e-43	90.9624417603415
DHFR	1.13384468520611	5.11613855421687	15.5455849162873	1.05072343236348e-44	5.16796995766678e-43	90.8272329630541
UHRF1	1.72436621259176	3.66041767068273	15.4972677565641	1.74514536231759e-44	8.40686074538673e-43	90.3232486917184
CEP152	1.36829820722755	2.78024297188755	15.4886517239494	1.91028965059228e-44	9.16469288927593e-43	90.2334339163507
HMGB2	1.23975074110672	6.39703614457831	15.4807836537332	2.07468174185295e-44	9.91274468168599e-43	90.151431125999
RPS3A	1.02273027244494	6.27074497991968	15.4717308877801	2.28136262010099e-44	1.08339273147676e-42	90.0570990559574
RPS2	1.0224650621118	7.20226305220884	15.3952386139526	5.08567665113826e-44	2.35308027186658e-42	89.2607994824763
NMU	3.57468548842463	-2.65793	15.3702786359939	6.60427141588827e-44	3.03174906644659e-42	89.0012610381999
RPS7	1.14256186476567	4.60210441767068	15.3627667043371	7.14437208967823e-44	3.25803444825126e-42	88.9231796870234
GINS1	1.04813477555054	3.6059437751004	15.2931918700411	1.47870115968397e-43	6.45883424450022e-42	88.2006414545265
ATP2A1-AS1	1.06982876905703	-0.221032	15.235518106966	2.70006916452178e-43	1.16202241323132e-41	87.6025860352105
FAM72B	1.29803507905138	1.36626506024096	15.2004329397239	3.89296340085931e-43	1.64219926380033e-41	87.2391647445357
CCNB1	1.32334253246753	4.4064016064257	15.0787237878985	1.38196204806376e-42	5.50246521586204e-41	85.9808419276866
RMI2	1.42303349096556	3.16045983935743	15.0464211938269	1.93311754297809e-42	7.58092929919649e-41	85.6474990955147
SYT14	1.05144565217391	2.58639959839357	14.9382533088677	5.93631885950924e-42	2.18867869509969e-40	84.5332190829702
DSCC1	1.16656765245624	2.64578714859438	14.9309939997891	6.3998717217569e-42	2.3411530742152e-40	84.4585464204617
RPS11	1.04444402879729	7.39571084337349	14.8911450409521	9.66753097825932e-42	3.48209592712319e-40	84.0488864854776
GINS2	1.43172889610389	3.45970682730924	14.7277402442322	5.22424143757492e-41	1.77260783386238e-39	82.3734302082921
KIF4B	1.39849251835122	2.83036746987952	14.7033535167137	6.71596945028506e-41	2.25264006833917e-39	82.1239982456352
FAM83D	1.52394187605872	2.67246385542169	14.6715592085492	9.31589794464795e-41	3.06325565561935e-39	81.7990434584621
LRBA	1.14688463438735	5.14741164658635	14.6680697783735	9.6563885864576e-41	3.17076254679026e-39	81.7633964527018
BLM	1.25094505223038	3.60494578313253	14.6330763397987	1.38381557952917e-40	4.48103600939652e-39	81.4060985563059
FBXL21P	3.64448133116884	-2.9967	14.6266367636309	1.47848998806219e-40	4.76782473836254e-39	81.3403844840542
FIRRE	1.86288590485601	0.638841365461847	14.5377671796852	3.68079988297841e-40	1.15670989074215e-38	80.4346711300086
FAM72D	1.28706292348955	1.21866064257028	14.5306980228033	3.95741164711721e-40	1.23699494635925e-38	80.3627206524113
MYCN	2.1434081027668	6.28398795180723	14.5110811578742	4.83844568742643e-40	1.50835806170476e-38	80.1631
CENPN	1.01692535996612	3.51327108433735	14.4945631371685	5.73026219142937e-40	1.76522234770716e-38	79.9952
DEPDC1B	1.49781962874082	2.17589959839357	14.4830829855885	6.44490006384665e-40	1.97497382584788e-38	79.8784578001005
BRIP1	1.57329771315641	3.83543172690763	14.4613841326361	8.04724283096172e-40	2.44044105127559e-38	79.6579853065601
TNFRSF10B-AS1	2.57579721908527	-3.63103	14.450785869009	8.96861599388188e-40	2.71283252776179e-38	79.5503497310841
E2F1	1.41029189017505	4.94889156626506	14.4336110743201	1.06902517293564e-39	3.20051372746411e-38	79.3759912418916
LINC02875	1.39151041078487	-1.02201	14.4094841830309	1.36791451443591e-39	4.06177731892519e-38	79.1311977845073
NCAN	4.57907552230378	2.20925502008032	14.3839842046549	1.77478292074953e-39	5.23315084894057e-38	78.872654841464
RPL36	1.0659421583851	6.04796385542169	14.3674242195605	2.10155881046647e-39	6.15790924538686e-38	78.7048545814288
PLK1	1.17328352625635	4.01792771084337	14.3364984519748	2.88082937123942e-39	8.30615483244548e-38	78.3917006070768
MPST	1.15791043195934	4.05707228915663	14.2611279226367	6.20646411275267e-39	1.74018847673971e-37	77.6296699927244
CENPU	1.10034747317899	4.45420080321285	14.2274246062097	8.74308042404377e-39	2.42240235370074e-37	77.2894556573383
CHEK1	1.1177637987013	2.23410441767068	14.2195122900112	9.47504003498067e-39	2.62209973166628e-37	77.2096345295257
UBE2C	1.59598948334274	3.49163453815261	14.2145902076365	9.96088367035046e-39	2.7500496284227e-37	77.1599889157498
NXT2	1.11219978119706	1.35912248995984	14.2102297237363	1.04120021873694e-38	2.8712107798668e-37	77.1160137831211
PLK4	1.13377258610954	3.19325903614458	14.1935416278994	1.23347873033771e-38	3.38946056744911e-37	76.9477680667551
KIF18A	1.44943171230943	2.38405020080321	14.180908106858	1.40224495676029e-38	3.80851031643526e-37	76.8204550546362
MCM10	1.52320761575381	3.44408634538153	14.1791695585055	1.42720481635185e-38	3.87180986795243e-37	76.8029387538382
TSSC2	2.30550924618859	-0.167677	14.1351680425403	2.22990807510637e-38	5.9460828991333e-37	76.3599151454605
SLC30A3	3.47302900903445	0.901375502008032	14.0943360269886	3.37211878715228e-38	8.87056685896734e-37	75.9493264725719
CCNA2	1.12281147656691	4.28056224899598	14.0840805650907	3.74094553085866e-38	9.75311990740123e-37	75.8462816734362
SPC24	1.57158310982496	1.4569437751004	14.0081767369397	8.05732819457916e-38	2.05488200099659e-36	75.0846163020205
TYMSOS	1.24830124223603	1.40936546184739	13.9686936376666	1.20009505513695e-37	3.0082040075874e-36	74.6891211762854
RASL10B	1.07906027667984	4.14968072289157	13.9673439526179	1.21654063045262e-37	3.04291124360649e-36	74.6756101782533
CMBL	1.44008071005082	3.07963052208835	13.9456026080163	1.5146407452415e-37	3.73664585116903e-36	74.4580470531696
RNF150	1.47182841614907	2.99771084337349	13.879344950402	2.95115028982121e-37	7.13763745715848e-36	73.795927460968
TYMS	1.25072476708074	5.3939859437751	13.8784672352813	2.97731477416292e-37	7.19348746054719e-36	73.7871656394765
TK1	1.44991946640316	4.07389959839357	13.851740787291	3.89495521508899e-37	9.30496851996566e-36	73.5204847188306
CDCA2	1.43811289525692	2.19985742971888	13.8404214312743	4.36404475387254e-37	1.03307397146273e-35	73.4076066261378
HAPLN4	2.2224752258611	1.4484437751004	13.8140979989157	5.68422675247618e-37	1.33345808345664e-35	73.1452636973912
CDC45	1.52998662478826	2.72844176706827	13.8086223849222	6.00531273560627e-37	1.40596381766014e-35	73.0907207708428
PTTG2	1.41224901185771	0.741086345381526	13.7993907070187	6.58810463793446e-37	1.53932840103115e-35	72.9987851837017
TACC3	1.05606260587238	4.98892570281124	13.7718899498588	8.67998391672306e-37	2.0160295978008e-35	72.7250751729573
ZNF876P	1.33610315499718	0.348020080321285	13.7663266074119	9.17768350082034e-37	2.12530095075377e-35	72.6697338143032
ZNF492	1.36751510446076	0.348487951807229	13.7640904178163	9.38565890611126e-37	2.17131468685649e-35	72.6474921240017
H1-2	1.58562750564653	1.10541967871486	13.7345721902176	1.26142179449194e-36	2.9038748331018e-35	72.3540479064802
CCNB2	1.49978084415585	3.27511445783133	13.6997426698213	1.78732019200874e-36	4.07446351853053e-35	72.0081666697789
RPS21	1.10792998306042	3.87694578313253	13.6788721995932	2.20195205492929e-36	4.97607157432475e-35	71.8010977480983
ZNF695	1.55291004376059	-0.156392	13.6656505907802	2.51290167173063e-36	5.65149413434751e-35	71.6699916232578
MIR17HG	1.14069374647092	-0.315637	13.6455089635591	3.07270775642179e-36	6.87089149888701e-35	71.4703764402809
MAJIN	1.89890566770189	-4.86449	13.6292716834729	3.61321470118248e-36	8.04112001749851e-35	71.3095527240992
CENPE	1.33844879305477	3.41656024096386	13.6079730557455	4.46833300270362e-36	9.82278049383072e-35	71.0987302812026
ZNF670-ZNF695	1.09535026115189	0.253335341365462	13.5433335842991	8.50600276788317e-36	1.82699575047413e-34	70.4598242587349
CLMP	2.05412619988707	1.23737550200803	13.5105007934858	1.17897587256668e-35	2.50928937532101e-34	70.1358346436907
NCAPG	1.09620119282891	4.52678514056225	13.5004177967925	1.30320978401285e-35	2.75865709433172e-34	70.0364096794161
CENPM	1.1648134528515	1.87044979919679	13.5002467131996	1.30542658353034e-35	2.76085340321702e-34	70.0347229783878
STK33	1.9689503458498	0.595136546184739	13.4916664160177	1.42156172059127e-35	2.99834261283629e-34	69.9501430962182
NPW	2.68201259881423	-1.30049	13.4783066330504	1.62321198916596e-35	3.40525439877719e-34	69.8184991345305
PARPBP	1.08823291925466	2.51186345381526	13.4334210989234	2.53360277619408e-35	5.23436336197827e-34	69.3766512678273
CENPF	1.53943	5.77656626506024	13.4251791819055	2.74923618827817e-35	5.65101998594982e-34	69.2955932796714
DTL	1.35139698616601	4.43571084337349	13.4228823307244	2.81252254994307e-35	5.77603315256729e-34	69.2730082300797
HPDL	1.28410379023151	1.44083534136546	13.4079079456971	3.26223913186684e-35	6.66453250918556e-34	69.1258085507919
SAPCD2	1.35928599661209	3.84196787148594	13.3647339664136	5.00109761140886e-35	1.00849007130322e-33	68.7018343539056
GABRA5	3.05847261434218	-2.48384	13.3530394751026	5.61406604589751e-35	1.12338901082523e-33	68.5871032952959
PCLAF	1.34416233766234	1.76447389558233	13.3210795618702	7.69837310887313e-35	1.526116098433e-33	68.2737955954607
PTTG1	1.38076	2.52845983935743	13.3139678386707	8.25829781847343e-35	1.62966739180573e-33	68.2041265010161
PMCH	1.0925762634105	0.492969879518072	13.3067121818817	8.87138567678793e-35	1.74535194508369e-33	68.1330654956415
PTTG3P	1.40463555194805	2.00206024096386	13.3039829139142	9.11356426989901e-35	1.78549595553871e-33	68.1063401229952
SNORD88B	1.15917535996612	-2.80796	13.2979672213967	9.67087407109587e-35	1.89151632207599e-33	68.0474427815556
ARHGAP11A	1.24006253529079	4.29448795180723	13.2773257600592	1.18542462922335e-34	2.30699596171048e-33	67.8454460892497
XRCC2	1.38845369847544	2.95610843373494	13.2675722325588	1.30504789631926e-34	2.52719448706588e-33	67.7500501736024
SIX2	2.93296442687747	-1.39723	13.2451297193892	1.62795751070601e-34	3.12920699841126e-33	67.5306742406862
USP44	2.16626810417843	-1.30192	13.2310924004781	1.86922162066517e-34	3.58119611972282e-33	67.393549172993
ZNF732	1.20519544042914	0.283839357429719	13.2122631215101	2.24967673583109e-34	4.28904167257959e-33	67.2097223616455
TRIM54	3.04581147656691	-0.578823	13.1901148002266	2.7970043277486e-34	5.28092462268146e-33	66.9936527300878
ALOX12B	2.36283113354037	-2.77696	13.1872594723614	2.87660291762979e-34	5.42246598289441e-33	66.9658100082413
RPL18A	1.03249971767363	4.57003614457831	13.1515630595707	4.08441774702226e-34	7.64383599466708e-33	66.6179735988508
DLGAP5	1.39927173913043	2.7165	13.0342099168611	1.28906712189029e-33	2.30731188514491e-32	65.4776685214697
SLCO4A1	2.38825052936194	-0.498966	12.9739314549297	2.3218181792245e-33	4.05357249903087e-32	64.8938913746968
DNAH14	2.15215249153021	-0.131456	12.9668379446106	2.48807710106658e-33	4.33414145016152e-32	64.8252805250547
SKA3	1.34525963438735	2.76002008032129	12.8867945237708	5.42293602915875e-33	9.21348173546187e-32	64.0523598409481
CENPH	1.09177773856578	3.50792369477912	12.8860864354083	5.46038495158767e-33	9.27037944065051e-32	64.0455329463226
VAX2	2.80196502682101	-1.72557	12.8823233477099	5.66376967853323e-33	9.60175059477336e-32	64.0092550084657
RAD51AP1	1.07309083850932	2.92077911646586	12.8752458375998	6.06695086777833e-33	1.02555562250127e-31	63.941038767021
CRYGD	2.90221209768493	-3.41047	12.8721687196731	6.25104260715724e-33	1.05591204558994e-31	63.9113859374396
TRIP13	1.09054185488425	1.6931546184739	12.8593405477184	7.08038035121651e-33	1.18999185055765e-31	63.7878045708062
TMSB15A	1.12821929700734	4.28958835341365	12.8513555923141	7.65104267149085e-33	1.28313904745662e-31	63.7109118241235
RAD51	1.20022307312253	2.3589578313253	12.7786205754906	1.54843623767844e-32	2.54936632886974e-31	63.0115975403458
TPX2	1.16829418407679	5.30150602409639	12.7294004974028	2.49226682265011e-32	4.04358633762192e-31	62.5395033613656
ADAMTS20	2.54859994353474	-3.80566	12.7288089563217	2.50654972617536e-32	4.06394336490427e-31	62.5338352023527
PHF21B	1.25387397656691	4.33788152610442	12.6118204959773	7.74041502815071e-32	1.21378832310157e-30	61.4154883867412
ASPDH	1.4476203769057	-0.139404	12.596743755841	8.94761064068781e-32	1.3928288585092e-30	61.2717474571041
OTX2-AS1	2.24996043901754	-5.37844	12.5871400229934	9.81253544274786e-32	1.52240609533209e-30	61.1802320359138
LHFPL3	2.83474565923209	-3.81331	12.5858365321162	9.9361746434844e-32	1.54056768710766e-30	61.1678136441887
PRR11	1.09299865894975	5.2829297188755	12.5342058917238	1.63074343399326e-31	2.49698922672664e-30	60.6764613044729
SGO1	1.28639511575381	1.65339357429719	12.5052292398232	2.15251762462353e-31	3.25968581032899e-30	60.4011581230455
MELK	1.2333326863354	2.47260642570281	12.4953343612754	2.36637237186246e-31	3.57429096580928e-30	60.3072240704349
FLNC	1.5297068040655	3.58902610441767	12.4522065403023	3.57425735033783e-31	5.32996898637639e-30	59.898255755265
BUB1B	1.26874385940147	4.11536345381526	12.4467807602018	3.76439982509042e-31	5.58505251616077e-30	59.8468569973981
HJURP	1.31860551948052	3.54194176706827	12.4330110301778	4.29338280972685e-31	6.32180366926572e-30	59.7164681154595
JPH1	2.36607689864483	0.579734939759036	12.4175556823616	4.97571122828074e-31	7.28982173194672e-30	59.5702078263239
DDIAS	1.07201736307171	2.13646184738956	12.3585456319051	8.7306743826149e-31	1.26252346291402e-29	59.0126520700733
PSAT1	1.21136113071711	3.02207429718875	12.3499061018717	9.47870545412824e-31	1.36479367830289e-29	58.9311391758771
FOXM1	1.18345578063242	5.6159016064257	12.3093043100562	1.39429534883693e-30	1.9868072250134e-29	58.5484707578599
PTPN5	2.88683522727273	1.42824698795181	12.3034884891607	1.47346293137772e-30	2.09706468993405e-29	58.4937119035435
LINC00839	2.87456874647092	0.904138554216868	12.2758457420005	1.91538935903712e-30	2.70139130564922e-29	58.2336
H2AC8	1.39114596273292	-0.720496	12.2653757016741	2.11529025586099e-30	2.97615237200826e-29	58.1352020404241
TNFRSF10B	1.14322310841332	4.21454618473896	12.2235137788598	3.14451696638328e-30	4.36134071190553e-29	57.7421105917707
BRCA1	1.05194416996048	4.16979317269076	12.2155244134689	3.39140941781376e-30	4.6871120005818e-29	57.667170749906
KIF20A	1.26996816770186	4.15273092369478	12.195384524159	4.10279508019478e-30	5.64363327952528e-29	57.4783763986515
MYBL2	1.44710837803502	5.53372289156627	12.181295614956	4.68694440401889e-30	6.4245165331903e-29	57.3464044655084
KLF15	1.51552064511575	0.575363453815261	12.1744698690486	4.99901802424746e-30	6.8322831280608e-29	57.2824967102306
KIF15	1.28527311547148	3.53629518072289	12.1731392499499	5.06222095704122e-30	6.90656859243876e-29	57.2700407046291
E2F8	1.28816950169396	1.10896787148594	12.1477015210714	6.43563690673095e-30	8.71939417016117e-29	57.032057920228
CENPI	1.02470743929983	1.52274497991968	12.1269590632576	7.8255351293582e-30	1.05415091167166e-28	56.8382010394275
CFAP144	2.1471996047431	-3.97826	12.1264029189769	7.86665162949221e-30	1.05908020672612e-28	56.8330058418795
FGF10	3.07111790654998	-3.42694	12.0986043771946	1.02206237536703e-29	1.36500424027911e-28	56.5734917172896
RRM2	1.39156324110672	4.52268875502008	12.0507522960459	1.6026989801543e-29	2.11274710154125e-28	56.1275265729479
CDC25A	1.00716939582157	3.87445983935743	12.0394270462532	1.78250641326375e-29	2.33792942001854e-28	56.0221202749532
ESYT3	1.57835460191982	-0.976815	11.9637661449059	3.62195315358912e-29	4.62614114739926e-28	55.3193250492338
ESCO2	1.21820080463015	2.37883935742972	11.930904730389	4.92436700591172e-29	6.22512312863959e-28	55.0148440693613
TRIM59	1.06974318887634	3.46460843373494	11.9235229496972	5.27583169221658e-29	6.65863997726009e-28	54.9465110854408
SPC25	1.18327378599662	1.99917269076305	11.8871435459934	7.40796547533264e-29	9.26470553998332e-28	54.6100903602209
MESP1	1.09740637351779	0.435903614457831	11.8828791581858	7.70836128241414e-29	9.60959288306069e-28	54.5707
KIF6	1.74003945511011	-2.21414	11.8604588012065	9.49879980423047e-29	1.17478024837107e-27	54.3636849677734
SLC29A2	1.20105840626764	2.11045180722892	11.8212673841582	1.36773465292168e-28	1.66865053122471e-27	54.0023538941899
SMPDL3B	1.92939740965557	-3.91422	11.8076651680537	1.5519855283975e-28	1.88655686349129e-27	53.8771026532306
OR7E12P	1.95410968379447	-2.58548	11.8004604150175	1.65937777961155e-28	2.01291982260443e-27	53.8107929519807
ASPM	1.33148440146809	3.28361445783133	11.7941097418045	1.76015210022669e-28	2.12964759537505e-27	53.752362690737
OR1J1	1.36454563099946	-5.91109	11.7847952101711	1.91907189897146e-28	2.31117856474896e-27	53.6666949787092
TEX19	1.83937344720497	-4.06969	11.7764775292863	2.07300729507567e-28	2.4876087540908e-27	53.5902276576266
DNAH3	1.75504743083004	-2.9137	11.7649312145601	2.30725759839934e-28	2.74898294624556e-27	53.4841287259244
MATN4	1.92562344720497	-4.30671	11.7400022693388	2.90666790566316e-28	3.44212994473373e-27	53.2552569693423
HTR6	2.52981426453981	-1.88828	11.7279232569099	3.25051346470194e-28	3.83573695743961e-27	53.1444585276116
TCF15	1.26445659232072	-0.481614	11.6946367683468	4.42198749075293e-28	5.16346988197045e-27	52.8394619838234
XDH	3.16529351355167	-2.71715	11.6851694504624	4.82609743711144e-28	5.62412111486576e-27	52.7528048455477
AIRN	1.98847787267083	-4.76629	11.6707006261884	5.51576080943733e-28	6.40868447000233e-27	52.6204444473844
NTS	2.84152336250706	-1.63207	11.6672654642842	5.69340432896026e-28	6.61180467011991e-27	52.5890333734915
CBLN1	1.51063541078487	2.25959036144578	11.6468245752771	6.87453570465668e-28	7.94405873235056e-27	52.4022309955579
DNAJC5G	3.01096132128741	-1.30666	11.6329740484492	7.81039563054136e-28	8.99001880541958e-27	52.2757618103553
ASF1B	1.11458049830604	2.88419678714859	11.5972847878261	1.0847539048496e-27	1.24126385241148e-26	51.9502793489039
TKTL2	2.09810738989273	-4.16973	11.5594396179734	1.53581411491493e-27	1.74461329735024e-26	51.6057614225038
NCAPH	1.17101051665726	4.00526104417671	11.5363931564528	1.897410295933e-27	2.13773675882499e-26	51.3962785395663
KIF11	1.12484733201581	4.74392771084337	11.5041269075884	2.55002270768781e-27	2.84969602063899e-26	51.1033966847151
GMDS	1.09088174054207	1.59802008032129	11.483372713969	3.0832915590233e-27	3.42438434439533e-26	50.9152608002723
DDX1	1.64119918125353	7.26211847389558	11.4806081687103	3.16223143596699e-27	3.50706595825956e-26	50.890215162458
PBK	1.30855251270468	3.53204417670683	11.4729061653946	3.39291771469209e-27	3.74870172422705e-26	50.8204566297265
BUB1	1.09969861660079	3.63851807228916	11.4603414825323	3.80570022646187e-27	4.18895409976141e-26	50.7067141629013
CDCA7	1.12343982919255	3.93891164658635	11.4091456666376	6.07123404301047e-27	6.59275192091657e-26	50.2440109929837
NUF2	1.16151372811971	3.44210040160643	11.3864997186549	7.4616868026514e-27	8.06523598447252e-26	50.0397245216849
FBP2	2.3403317687747	-2.57272	11.3807697931082	7.8610681948726e-27	8.48516959789568e-26	49.9880731517488
SLCO4A1-AS1	2.08322427300961	-3.22906	11.3772643422607	8.1158090171173e-27	8.75206451905805e-26	49.9564814059746
FBXO43	1.07638565782044	1.28225100401606	11.3760545848439	8.20561391188051e-27	8.83669884567371e-26	49.9455801797271
CRISP2	1.76220835686056	-5.64656	11.3738438776279	8.37228365143147e-27	9.01204160217534e-26	49.9256610639863
CDC25C	1.18831486448334	1.88457228915663	11.3624069628739	9.28981636847661e-27	9.97675141370525e-26	49.8226473552699
LINC00624	2.0131737718803	-3.32512	11.3601765216241	9.48007728707323e-27	1.01670897592743e-25	49.8025645741111
XKR5	1.1960349378882	1.65428514056225	11.3480173505395	1.05874950337498e-26	1.12978319840542e-25	49.6931246885675
H3C10	1.48255798277809	-1.59336	11.2763996017845	2.02676861934971e-26	2.11550186875681e-25	49.0499221220476
MKI67	1.29720380434782	6.25355823293173	11.2259922781733	3.19650567510418e-26	3.28086763987458e-25	48.598655787952
ARHGAP11B	1.10870151044608	0.366799196787149	11.2156236387078	3.51004965363214e-26	3.59323491433475e-25	48.5059804681392
CEP55	1.09806482919254	2.8469437751004	11.2038474275969	3.90338381792523e-26	3.98196174053444e-25	48.4007860134257
KIF23	1.07208169819311	3.39959638554217	11.1763980353903	4.99864538250942e-26	5.04432265928063e-25	48.1558419898621
DLX6	2.45235968379447	-1.64189	11.1727645333949	5.16486435979742e-26	5.2030896898269e-25	48.1234453910939
WDR62	1.05270616883117	3.71625502008032	11.1497	6.3556888086107e-26	6.35894813620486e-25	47.9179770303459
CDK1	1.16969201722191	2.07469879518072	11.1294474522074	7.62458054318651e-26	7.57668419682014e-25	47.7377122914949
SKA1	1.1435156338227	2.75631726907631	11.1256070084305	7.89213794528273e-26	7.82926837182031e-25	47.7035569597524
NUSAP1	1.01001263410502	4.71283734939759	11.0808631778422	1.17891728693799e-25	1.15291610366717e-24	47.3061459092334
H2BC7	1.65824008328628	-3.05441	11.0748643979263	1.24399524875294e-25	1.2145294730527e-24	47.2529385361589
NEK2	1.19950116459627	1.36860642570281	11.0522901358926	1.52253173839182e-25	1.48091038883379e-24	47.0528674480143
KCNJ11	1.40138096414455	0.466130522088353	11.0375657279057	1.73677739168258e-25	1.68579735879239e-24	46.9225009467808
HK2	1.62373958921513	3.19464	11.001525140264	2.39610943924513e-25	2.30286183052573e-24	46.6038501800904
H2AC17	1.57707972190853	-3.05997	10.9997754700448	2.43379972789224e-25	2.3352507880907e-24	46.5883966641571
HASPIN	1.13091067899492	1.72116064257028	10.9950678881738	2.53815852991791e-25	2.43139801564804e-24	46.5468255597396
TBX4	1.41681055900621	-2.11209	10.9933233533959	2.57795116172313e-25	2.46648927659428e-24	46.5314228933471
POLQ	1.20366018492377	2.80011044176707	10.970919272198	3.14760963560618e-25	2.98831454942465e-24	46.3337472192898
SLC6A10P	2.38002424477696	-1.84135	10.9639984042944	3.34768130629103e-25	3.1705467128999e-24	46.2727326536082
MLLT10P1	1.17760608413326	-1.47666	10.953235016092	3.68422836447197e-25	3.47803042213781e-24	46.1778889492729
PHGDH	1.65972296725014	3.60015261044177	10.9386011869172	4.19633242159469e-25	3.94556364073795e-24	46.0490312683643
C1GALT1C1L	1.20712764680971	0.454584337349398	10.933876142401	4.37633747400979e-25	4.1082122270055e-24	46.0074475192872
ABCC4	1.20874745906268	0.521417670682731	10.916412465869	5.11079052858091e-25	4.77850750220193e-24	45.8538500902991
NDC80	1.05514642151327	3.55378514056225	10.9071642125315	5.54808439999348e-25	5.17084999891112e-24	45.7725702350305
KIF18B	1.20011049548278	4.04890562248996	10.8855423875813	6.7209638335182e-25	6.22187446699597e-24	45.5827079086394
TRIM71	2.47716621964993	-4.11699	10.8779624111054	7.18797605016204e-25	6.63583971949501e-24	45.5162024910529
SSX4	1.36669727555057	-5.90797	10.8535916609458	8.91920500235729e-25	8.16646177220137e-24	45.3025706868061
HMX2	2.38478599661211	-5.05211	10.847893040277	9.38042250184037e-25	8.57533977403697e-24	45.2526596290091
AURKB	1.28835894268775	3.0858453815261	10.8411880774185	9.95351663595041e-25	9.07091208567034e-24	45.1939552564712
TFAP2D	1.83865510304915	-5.48701	10.8178803012687	1.22300565951493e-24	1.1050948861661e-23	44.9900614521282
GPR26	2.17210414313947	-0.241004	10.8155473655561	1.2484626513337e-24	1.1276623299778e-23	44.9696681094717
RHCG	1.84534059147375	-2.88793	10.7981119422716	1.4561483589851e-24	1.31120559155996e-23	44.8173425748826
FOXJ1	1.1388593308865	-0.312928	10.7950687427156	1.4957656413339e-24	1.34584416583049e-23	44.790771078902
GLDC	1.76906553500847	-1.15076	10.7625018053878	1.99295252622437e-24	1.7747814585e-23	44.5067056783465
DDR2	1.23017239553924	1.3710702811245	10.7621490125413	1.99915211530667e-24	1.77894904308475e-23	44.5036313548715
VGF	1.97588015245624	3.49880923694779	10.7433750266741	2.3582434672464e-24	2.09054131219889e-23	44.3401205675463
QPRT	1.02861109542631	2.89925502008032	10.7199406872512	2.89756889091593e-24	2.55029634865127e-23	44.1362700208342
RIBC2	1.0936451863354	-0.237261	10.7186728957477	2.93001162194213e-24	2.57691330176218e-23	44.1252496678674
SYT16	1.92525825804631	-2.59408	10.6740600241459	4.33319819967463e-24	3.77413825337732e-23	43.7379679537012
DYDC2	1.32735191981931	-1.55672	10.672322483208	4.39965317342261e-24	3.82917026379815e-23	43.7229048978631
SNORD88C	1.16213625776398	-4.52098	10.6503306713575	5.33361947272062e-24	4.61117795773025e-23	43.5323867077393
SNORA84	1.07635431959347	-5.74259	10.6320901682332	6.25582581130055e-24	5.36685210312086e-23	43.3745537102821
ZNF257	1.08942168972332	0.565668674698795	10.6272996764853	6.52323440428494e-24	5.59216271963087e-23	43.3331303084587
SSX4B	1.34486342461888	-5.9121	10.6168215790412	7.14835968832693e-24	6.11239580069796e-23	43.2425670743018
RFLNA	1.03562256493507	1.03793172690763	10.6126534262312	7.41326471048458e-24	6.33659559700127e-23	43.2065569427889
GSTO2	1.44375783455675	-0.622048	10.5714430855705	1.06181489087967e-23	8.99392555183603e-23	42.8510061712663
KIFC1	1.11840393845285	4.74725301204819	10.5428907852227	1.36125715121847e-23	1.14556982114762e-22	42.6051778948581
MIR9-1HG	1.49350476425749	-2.67923	10.531204900663	1.50676659315205e-23	1.26302969849179e-22	42.5046867304233
NHLH2	3.61584320299266	-1.76447	10.5265711527153	1.56865224654505e-23	1.31349379099115e-22	42.4648590133589
FERMT1	2.40151778656127	-2.21388	10.5246525624962	1.59500891345386e-23	1.33460860192215e-22	42.4483717146535
H3C4	1.29818206521739	-1.63507	10.5113764321536	1.78984309929464e-23	1.49230080629224e-22	42.3343362959685
RBFOX3	1.92006737012987	0.185220883534137	10.5033138982189	1.91951772367783e-23	1.59360811867891e-22	42.2651277247229
TWIST1	2.2406314229249	2.63226104417671	10.4872903653772	2.20557078557418e-23	1.82462272904108e-22	42.1276824132525
CDCA7L	1.25827893845285	2.11318674698795	10.4611024228217	2.76691562250465e-23	2.26817326870024e-22	41.9033374400767
EFS	1.33798517786561	3.46803614457831	10.404072145523	4.52810963358206e-23	3.65811258597044e-22	41.4160150744645
GTSE1	1.07704647797854	4.32489759036145	10.3802836321116	5.5581706816728e-23	4.47174886595614e-22	41.2132475211066
MIR9-3HG	1.6256461391869	2.47954417670683	10.3800899980838	5.56744481121451e-23	4.4776715190709e-22	41.2115982545114
CTCFL	2.06469346414457	-5.03445	10.3644780711009	6.36802278082003e-23	5.09528876775661e-22	41.0786896733923
MAGEA9	3.34456542913609	-2.53565	10.3527210400261	7.04546207389579e-23	5.62004627168818e-22	40.9786838594088
HOXD10	2.32364137492942	-0.433219	10.3500711969641	7.2077647693299e-23	5.74559716648116e-22	40.9561542754948
CES3	1.50043552371541	-1.38277	10.3358597140793	8.14368478989579e-23	6.46304909495052e-22	40.8353883748549
PTH2R	1.96691343167702	-1.16572	10.2840332240233	1.26995124698278e-22	9.9338785814771e-22	40.3958874987102
MAGEA9B	3.32989476284585	-2.54023	10.2816195968344	1.29645910284716e-22	1.01310749385373e-21	40.3754542245549
UCMA	1.7611904291361	-5.11624	10.2067570230045	2.45680496250981e-22	1.87724274746344e-21	39.7432312509301
ESPL1	1.09867941840768	4.43294979919679	10.206159953925	2.46933271429383e-22	1.88496959592589e-21	39.7382010303339
BEND4	2.28905526538679	1.17623493975904	10.1723095670682	3.29365978610768e-22	2.4938927203219e-21	39.4533308504897
WFDC2	2.4416433865048	-2.15474	10.1583051954845	3.70985154984439e-22	2.80177562854699e-21	39.3356571967121
KCNS2	2.16733109824959	-3.86629	10.1525389834184	3.89602144062658e-22	2.93350172167348e-21	39.2872366752679
DSCR8	1.96767080745345	-5.55277	10.1389825341992	4.3710405863216e-22	3.27261919433839e-21	39.1734703367483
STEAP2	1.96733667419537	-0.182667	10.1387616335362	4.37923887105736e-22	3.27770909364434e-21	39.1716173541045
ALDH1L1-AS2	1.66740774985886	-4.62607	10.1368884514482	4.44937452948085e-22	3.32807528703533e-21	39.1559055921004
OR1Q1	1.37661420101641	-5.58276	10.1302657083613	4.70640114377318e-22	3.51583483018563e-21	39.1003710347185
KNL1	1.12664762140034	2.77847389558233	10.104615347508	5.84866571726878e-22	4.33731269473224e-21	38.8855068298541
H3C12	1.49293418266517	-3.39527	10.0693055645656	7.88334874318509e-22	5.79118169988859e-21	38.5903159561491
MIR99AHG	1.49610798983625	-0.311022	10.0682462610004	7.95418872536036e-22	5.84138853319124e-21	38.5814706773486
MIR4477A	1.1527582580463	-0.362596	9.98300018348836	1.63073859241137e-21	1.16933696556003e-20	37.8716792632254
MIR4477B	1.1527582580463	-0.362596	9.98300018348836	1.63073859241137e-21	1.16933696556003e-20	37.8716792632254
ARSG	1.12608706239413	0.259586345381526	9.9764018908939	1.72363873179012e-21	1.23406207916423e-20	37.8169
H2AC7	1.41493393562959	-3.11497	9.94413738718411	2.25920802798946e-21	1.60426382624475e-20	37.5494241767711
MTRNR2L4	1.59263272868437	-4.39663	9.92460464053659	2.66057800135445e-21	1.88113903813177e-20	37.3877728762056
ELFN2	2.67856087662338	-0.952074	9.91899923636955	2.78830392935711e-21	1.96922387915863e-20	37.3414222565274
CFHR4	2.08610837803503	-4.45795	9.90508987903092	3.13212925232652e-21	2.20183480881508e-20	37.2264825950871
MARCHF11	1.11395140457369	5.03295582329317	9.89920268300985	3.29003059709829e-21	2.30963107464063e-20	37.1778663989008
KIF14	1.01494434641445	3.27788152610442	9.89448233848714	3.42231975112609e-21	2.39674992561663e-20	37.1388999920694
MIR7-3HG	1.17968270045172	0.793738955823293	9.8857364964734	3.68152373099396e-21	2.57519670122589e-20	37.0667360492936
CFC1B	2.25411504799549	-2.92755	9.87354114844753	4.07577184051662e-21	2.8382501585418e-20	36.9661808872462
CFC1	2.26282749858837	-2.9318	9.85133765442906	4.90409571183219e-21	3.40292497941361e-20	36.7833188775154
TMEM158	1.5339586744777	-0.442627	9.84001691365646	5.38865554835658e-21	3.72151043357299e-20	36.6901908355416
NEUROD1	2.26046760304915	-5.15594	9.83726614591968	5.51339453487255e-21	3.80541252507182e-20	36.6675730195158
RLN2	1.40486353049125	-2.9572	9.79843531168683	7.61241114466829e-21	5.20203647749486e-20	36.3487465528933
TSPEAR	2.05557089920949	-1.1696	9.7742342951205	9.30371380200781e-21	6.31148276481122e-20	36.1504712099438
CDC20	1.04242910079051	2.66097389558233	9.74913895841251	1.14514526322603e-20	7.70627792545206e-20	35.9452193791651
PIMREG	1.14099004799548	3.32055823293173	9.73953717946623	1.23974789601527e-20	8.32854454562685e-20	35.8667821648313
TSPEAR-AS2	1.7612720920384	-2.15073	9.71026349470584	1.57868258066815e-20	1.05299477431917e-19	35.6279685645834
MPV17L	1.45619215838509	0.924883534136546	9.70935428775445	1.5905651215527e-20	1.06061836017635e-19	35.6205591136787
SLC27A2	1.58986074251835	0.211279116465863	9.6927964881002	1.82315511317292e-20	1.2084854900794e-19	35.4857063241512
MIR3648-1	1.71491329051384	-1.09571	9.6903071984013	1.86092457215889e-20	1.23317198084868e-19	35.4654461898041
ERVMER34-1	1.29939568040655	-2.60979	9.67202120683429	2.16320839156121e-20	1.42702267859203e-19	35.3167266825898
NBAS	1.04458279220779	6.1405983935743	9.66908901670605	2.21601588008588e-20	1.461446867171e-19	35.2928970803427
PRRX2	1.64246756775833	0.346417670682731	9.63009203453982	3.05266484806418e-20	1.9930002627685e-19	34.9764422497311
FAM111B	1.03056299407115	2.82547590361446	9.60798921976734	3.65894645377945e-20	2.37557555118925e-19	34.7974698908443
MIR218-2	1.20345366318465	-5.12701	9.57618725442986	4.74620405510824e-20	3.05353474411086e-19	34.540456161409
SLC6A18	1.16953754940714	-6.13934	9.57081538619929	4.95915419834932e-20	3.18266771084853e-19	34.4971001869886
LY6E	1.10717941840768	4.33395381526104	9.56808405922887	5.07103424322427e-20	3.25001515746966e-19	34.4750622548273
ANKRD36BP2	1.50663848108413	-0.828058	9.52294608673786	7.32736584475145e-20	4.64522851766371e-19	34.1114906654492
WDR72	2.88032785149634	-3.47673	9.52106097834825	7.44068236361781e-20	4.7145130039789e-19	34.0963325375482
SH3GL3	2.3331479743083	0.886196787148594	9.51103374121637	8.07327324531581e-20	5.09877186995775e-19	34.0157385201691
LGSN	1.94782209909656	-1.12926	9.49822967853502	8.95908295194186e-20	5.63087382740571e-19	33.9129110948894
PNPLA5	1.54764868012424	-4.35475	9.48649759373292	9.85498879061507e-20	6.17407004457801e-19	33.8187767135658
TAFA5	1.43882876905703	2.86937751004016	9.47160774744671	1.11209069153382e-19	6.94300460538397e-19	33.6994215536441
RHBG	2.19963452851496	-0.176231	9.46007558828986	1.22109898162303e-19	7.59319239249891e-19	33.6070705360062
SPMIP9	1.45504065499719	-5.57445	9.45997573106888	1.22208769727544e-19	7.5973226682455e-19	33.6062712074038
H4C9	1.08138068181818	-1.75283	9.4250760864101	1.62105491113457e-19	9.99266392298116e-19	33.3272686040379
SNORA69	1.07599770609825	-4.55137	9.42165210621135	1.66655167768061e-19	1.02596129050377e-18	33.2999344830562
ATP6V1B1	1.52476912761152	-1.10288	9.39820434520882	2.01400622446304e-19	1.23434329128609e-18	33.1129336022229
SGCZ	1.99350614059854	-2.91394	9.39434479829295	2.07770894385165e-19	1.27138844206625e-18	33.0821840306664
H3C2	1.47885678994919	-3.85354	9.3622140521114	2.69169006810913e-19	1.63300979203345e-18	32.8265360804592
TROAP	1.03962778797289	1.76331927710843	9.36021578752383	2.73532711355794e-19	1.65905384410929e-18	32.8106571289773
BMP7	2.72319706380576	2.65153614457831	9.35313965216211	2.89556438832969e-19	1.75215697750258e-18	32.7544465999701
GABRA3	2.33499470638058	0.916281124497992	9.33894566769222	3.24555204376261e-19	1.95484601102573e-18	32.6417839055764
H2AC11	1.18950215273857	-2.22691	9.33166104944292	3.44113282370562e-19	2.06839028674187e-18	32.5840098522653
H2AC13	1.37160064935065	-2.51047	9.33110505742734	3.45653131577254e-19	2.0771127095705e-18	32.5796015969311
LINC01116	1.03701602202145	2.52024096385542	9.32700782562397	3.57213154669478e-19	2.14547829069313e-18	32.5471218383276
ADGRB1	1.17684535573122	3.64576104417671	9.29091906797185	4.77071373757157e-19	2.83194599452398e-18	32.2614700677841
H2BC17	1.29495899209487	-3.7105	9.28455018866213	5.02023898045331e-19	2.97125174563949e-18	32.2111395594641
SPZ1	1.24117260728405	-5.71314	9.28450798644045	5.02193480636542e-19	2.97127969892917e-18	32.2108061344706
SPATA3-AS1	1.42169720496896	-4.734	9.27294257627541	5.50872256282112e-19	3.25025737501936e-18	32.1194720785276
HRH3	1.43629150197629	2.12151807228916	9.26592870323072	5.82641467992536e-19	3.4290603440526e-18	32.0641213561141
KIRREL2	1.47988654009035	-2.14432	9.20012577524016	9.84551817898037e-19	5.72963638096665e-18	31.5462709585511
LY6H	2.35754901891587	0.791714859437751	9.15460472718615	1.41318309617914e-18	8.14711712576851e-18	31.1895631085841
DLL3	1.61805364201016	1.78687951807229	9.14155606337832	1.56708391683092e-18	9.00775071466869e-18	31.0875441347219
KLK2	1.62655755928856	-4.66776	9.10617487319135	2.07299588699064e-18	1.18142599090129e-17	30.8114431202762
SLC1A6	2.01008826228122	-5.43758	9.09566626248305	2.25229043590031e-18	1.28049110454828e-17	30.7295850650048
H2BC8	1.16924308300395	-0.155426	9.08186814267734	2.51121451011197e-18	1.42492860181148e-17	30.6222054787463
KLF1	1.52921008610954	-3.84399	9.08051539211118	2.53813309633523e-18	1.43950513690408e-17	30.6116843857772
LY6E-DT	1.56256927583288	-4.09605	9.06982062300638	2.76125594808411e-18	1.56302041239229e-17	30.5285446669153
LIX1	1.99710428430266	-2.12892	9.06812740937063	2.79831933042901e-18	1.58242784719e-17	30.5153882728278
C14orf39	2.37471019198193	-0.649478	9.02522425271795	3.92076588744325e-18	2.18971781862646e-17	30.1826147790965
LINC00645	1.53666194946361	-5.38756	9.02343601512487	3.97617570006014e-18	2.22013416383992e-17	30.168769082631
SCARNA27	1.14436091897233	-4.1255	9.02197259263722	4.02209723562876e-18	2.24470418308797e-17	30.1574397807496
IGSF9	1.09288565782044	4.07658232931727	9.01937395733106	4.10493906855414e-18	2.28875526251463e-17	30.1373253115285
HOXD9	1.17678179700734	3.76025100401606	9.00531632855441	4.58324964004032e-18	2.54634647775567e-17	30.0285858371845
TOP2A	1.04707876905703	7.02142771084337	8.99583069322747	4.93677234173217e-18	2.73432018132561e-17	29.9552808234086
LINC01600	1.34672914313948	-4.1202	8.96716607317521	6.17752245534075e-18	3.40061499469639e-17	29.734098493295
PTGIS	1.30789222190853	3.19489156626506	8.95258308377703	6.92258335317832e-18	3.7946972948867e-17	29.6217682839631
PLEKHG4B	2.49870151044608	1.25104417670683	8.94052081273004	7.60556115476491e-18	4.14940884384134e-17	29.5289544222792
LOC284933	1.60410615471487	-4.27997	8.9404983196311	7.60689507849266e-18	4.14940884384134e-17	29.5287814321888
GPR6	1.55772392010165	-4.19361	8.93502178755636	7.93866339126492e-18	4.32132032820959e-17	29.4866718352096
SLCO5A1	1.16893305335968	0.312769076305221	8.91296747236887	9.42602008751477e-18	5.1036536144518e-17	29.3172828390117
LINC01193	2.21460139045739	-4.64065	8.88544367717644	1.16741187384769e-17	6.28309121621197e-17	29.1063104631733
LECT2	1.82832569875779	-4.84423	8.88480300689853	1.17323236429906e-17	6.31151565095806e-17	29.1014052995916
IRGM	1.48981814652739	-3.86571	8.84270177798088	1.62585647008982e-17	8.66481941218823e-17	28.7796287136197
GSC	1.81819956945229	-2.86477	8.83668851813916	1.70326445925524e-17	9.0670367258035e-17	28.7337604919515
DUX4L6	1.47200165866742	-2.46183	8.82477801858652	1.86751249662489e-17	9.90086108944337e-17	28.6429760806286
DUX4L5	1.47200165866742	-2.46183	8.82477801858652	1.86751249662489e-17	9.90086108944337e-17	28.6429760806286
DUX4L3	1.47200165866742	-2.46183	8.82477801858652	1.86751249662489e-17	9.90086108944337e-17	28.6429760806286
ABTB3	1.21930798277809	2.19360642570281	8.81725931741552	1.97916899824604e-17	1.04620240656889e-16	28.5857128300685
ADAMTS17	1.0936663255223	2.41576506024096	8.81619894789699	1.99543860370044e-17	1.05369700242449e-16	28.5776398014802
NPPB	1.4292712097685	-3.85689	8.80794432663738	2.12670058079044e-17	1.12064627498235e-16	28.5148181821051
SHISA3	1.56753197346132	-0.360488	8.80507785561028	2.17425238760568e-17	1.14544547476652e-16	28.4930130034543
DUX4L8	1.45529358413326	-2.47902	8.80321734193532	2.20567792889e-17	1.16173974513324e-16	28.478862889621
DUX4L2	1.4578620835686	-2.54502	8.78840534234606	2.47243277056255e-17	1.29698848363008e-16	28.3662882592069
DLX5	1.67877593873518	0.00549799196787148	8.78222225410534	2.59301239544355e-17	1.3584158917459e-16	28.3193363105339
KCTD8	2.03212835262565	-4.21869	8.77488622130346	2.74364239908502e-17	1.43443849592181e-16	28.263660672658
ADAMTS19	2.3646591614907	-4.15333	8.75425230131227	3.21532469900986e-17	1.6720831153536e-16	28.1072453360172
NKPD1	1.06180011293055	-1.0925	8.75388660426218	3.2243700223871e-17	1.67641463389133e-16	28.1044756015929
CLPSL2	1.19643841756072	-5.13011	8.72442061798168	4.04231786660224e-17	2.09146399763296e-16	27.881583329942
GLRA2	2.45322751976286	-3.35787	8.70822855758773	4.57598963823634e-17	2.3571632433529e-16	27.7593349859047
H3C3	1.40990580886506	-4.05138	8.70423580279128	4.71795671738895e-17	2.42762203664858e-16	27.7292157434813
SPINK5	1.9062702216262	-1.07584	8.68200893661037	5.59165334643494e-17	2.85958471268534e-16	27.5617335870906
MAGEA4	2.90998831874649	-4.02567	8.64155685719734	7.61173266647779e-17	3.85810532988911e-16	27.2577316887785
STPG1	1.15739906832298	0.34939156626506	8.6414703577769	7.61674580615183e-17	3.85981066696162e-16	27.2570827578473
PRAME	2.40420712168267	5.29918273092369	8.62132617255538	8.87775235484718e-17	4.48523819878468e-16	27.1060888738982
H2AC14	1.27131733483909	-3.80879	8.6076599724192	9.84866714952176e-17	4.95971166497318e-16	27.0038000432449
PRDM8	1.66230808865048	1.40486746987952	8.58295240332515	1.18778832368839e-16	5.9445276259497e-16	26.8191736464526
TMPRSS15	1.87109288537551	-4.41769	8.57135513964405	1.29679353397626e-16	6.47484116388403e-16	26.7326491567034
H2BC11	1.01358713297572	-2.50321	8.52986384415464	1.77415264985259e-16	8.77592686210624e-16	26.4238036926992
PCOLCE2	1.71919409937888	-2.10236	8.52885947775076	1.78764021483701e-16	8.83890870322368e-16	26.4163413808005
KLRG2	1.4395965556183	-3.56946	8.52477030071315	1.84360810997871e-16	9.09259597025943e-16	26.3859660767516
SMIM32	1.5073752117448	-4.63738	8.51581496465401	1.97230192606229e-16	9.69666793216512e-16	26.3194817523746
NCR3LG1	1.1237949957651	1.78663654618474	8.51252381446053	2.02179699992256e-16	9.92749818837812e-16	26.2951
FAM201A	1.23375610530774	-0.00317871	8.49766307986791	2.2610192443195e-16	1.10626922775357e-15	26.1848820480308
RIPPLY3	1.62432195793338	-3.82952	8.48673488392705	2.45459544167553e-16	1.19822744955187e-15	26.1039506586486
DSCR4	1.12792271315645	-6.11247	8.48416556775336	2.5024348705477e-16	1.22056260810964e-15	26.0849342505379
HOXD11	2.40531108836817	-4.24125	8.4820159584754	2.54316692323692e-16	1.23991303637698e-15	26.069027541833
CFAP92	1.14914553924337	-3.17732	8.46792917729455	2.82679679002489e-16	1.37276429056343e-15	25.964862476009
H2AC12	1.23281747600227	-3.83546	8.46061752933021	2.98611949885792e-16	1.4474333272725e-15	25.9108473055218
GPR78	1.29155886504802	-5.06554	8.44172021090895	3.44019574014142e-16	1.65928847688898e-15	25.7714
SUSD5	1.37011656549972	0.469550200803213	8.41864789211436	4.08795595391175e-16	1.96419058848833e-15	25.6014700827908
CATSPERD	1.22803105590065	-5.05803	8.41706550608485	4.13655945367968e-16	1.98615935048295e-15	25.5898281469806
RIPOR3	1.19141516092603	1.12462449799197	8.40644767619541	4.4777939023387e-16	2.14516289833341e-15	25.5117530740052
LINC00221	2.43216420807453	0.864333333333333	8.40466676439762	4.5376922522781e-16	2.17296893046298e-15	25.4986649067247
TRPM5	1.03869297007341	-1.38581	8.39750435924421	4.78669141285434e-16	2.28799549525818e-15	25.446048419494
KCNJ6	1.68777177442124	-3.33631	8.38560867264662	5.23041457151206e-16	2.49245808972604e-15	25.3587347271224
DPY19L2P4	1.18425607001694	-0.592906	8.37209	5.78428840446394e-16	2.7474489779937e-15	25.2596022728411
ANKRD20A11P	1.17909076792774	-5.35572	8.35775197077422	6.43487190566787e-16	3.04625754079824e-15	25.1546322408807
FCGR3A	1.30836285996612	2.75126907630522	8.35384024770352	6.6246216984215e-16	3.13261246623801e-15	25.1260124751763
FNDC7	1.48122409655562	-3.62248	8.34994	6.81910813776689e-16	3.22262736619698e-15	25.097517049983
CCDC168	1.00885615471485	-2.91984	8.3479737370995	6.91960536326712e-16	3.26682397186549e-15	25.083109600714
PAQR9	1.78516283173351	-4.85341	8.32939594895709	7.94206118287104e-16	3.7337256307907e-15	24.9473966974505
KCNS1	1.33721548560136	-2.4897	8.32878419403758	7.97815487272012e-16	3.74989792265325e-15	24.9429316345116
MAGEA11	2.71759648503672	-3.40976	8.31536052717882	8.8122459288123e-16	4.12624603370707e-15	24.845017583005
SCRT2	1.54418915866742	2.14368473895582	8.29489157552349	1.02526881574939e-15	4.77493405894662e-15	24.6959439384312
H4C3	1.16547751976285	-3.85997	8.29138461285687	1.05218251113192e-15	4.89540877397068e-15	24.6704308962477
CCDC144CP	1.12442786561265	-1.4272	8.28460704134603	1.10618933728722e-15	5.13647456655464e-15	24.6211474061018
ART5	1.31730212450594	-4.50743	8.24350613830198	1.49753880216957e-15	6.90164929850276e-15	24.3229339109244
H2AB1	1.04443993506494	-2.82131	8.23895973946165	1.54846000062593e-15	7.12790907091117e-15	24.2900159530979
H2AB3	1.04443993506494	-2.82131	8.23895973946165	1.54846000062593e-15	7.12790907091117e-15	24.2900159530979
PAGE5	2.73045521597967	-1.36059	8.2245218379842	1.72178126825203e-15	7.9101929066555e-15	24.1855705275716
CRB1	1.84682474590627	-2.53298	8.20870159989934	1.93374671107006e-15	8.85619679177859e-15	24.0712849766182
LINC01121	1.82826058723885	-3.70349	8.19079589669579	2.2048646189346e-15	1.00487230793259e-14	23.9421359828029
SPRED3	1.12930784161491	-2.54913	8.17682096233072	2.44225851924515e-15	1.10939380001101e-14	23.8414878032285
GSG1L	1.78503274985884	-2.122	8.17213759718368	2.52733033570931e-15	1.14714730166007e-14	23.8077872779565
OTX2	1.34591046725018	-5.87575	8.16893007478101	2.58727595799943e-15	1.17390125443183e-14	23.7847151055506
CECR2	1.69173454263128	0.013363453815261	8.16651766938875	2.63328484924231e-15	1.19431353914105e-14	23.7673668762594
MIR421	1.06448538961041	-5.14772	8.12367435296645	3.59891462517488e-15	1.61197224420498e-14	23.4599214745985
DUX4L1	1.36746216826652	-2.92191	8.10649099500954	4.07792189340259e-15	1.82094807111084e-14	23.3369605010413
SHC3	1.15851626905703	2.07081124497992	8.10590894911891	4.09520453233803e-15	1.82831671455183e-14	23.3327989773716
FZD9	1.1762040866742	-2.59984	8.08819794913075	4.65712109670648e-15	2.07246757491146e-14	23.2062779958574
CWH43	1.09904185488428	-5.73234	8.06669804992266	5.44232283705424e-15	2.41271846735683e-14	23.0529757465587
DLX6-AS1	1.67927579757201	-3.57226	8.06212850508843	5.62534137663861e-15	2.49196768798227e-14	23.0204335632942
ADARB2-AS1	1.10180985319031	-5.54007	8.04826321294168	6.21867978187951e-15	2.74390748310145e-14	22.921778089834
GALNT14	1.18999961180124	-0.0555	8.04791637722375	6.23428789783789e-15	2.75027601779123e-14	22.9193119290094
ANP32A-IT1	1.09648111942406	-3.1631	8.04649020480029	6.29887524786418e-15	2.77824542771282e-14	22.9091720486368
ASCL1	1.68512690570299	2.44012449799197	8.04632502928085	6.30639813695428e-15	2.78103961541484e-14	22.9079977637819
H2BC14	1.21740086815359	-4.79002	8.02766331513203	7.21601669788821e-15	3.17024383158126e-14	22.7754451673692
NSUN7	1.20066974872953	-0.706325	8.02374074771109	7.42308463904362e-15	3.25630986639103e-14	22.747613629816
CHRDL1	1.99571315640881	0.463644578313253	8.02362147161615	7.42947213223942e-15	3.25850134057679e-14	22.7467675019858
DUSP4	1.44648771880294	3.83865261044177	8.01873837278536	7.69568304743294e-15	3.37020822122147e-14	22.7121358026946
ALOXE3	1.36849308300396	-4.26651	8.01290602608792	8.02600585956319e-15	3.50634165299671e-14	22.6707931743251
CALCB	1.85833032185206	-2.37162	7.99796928085065	8.93714818593853e-15	3.88987754841407e-14	22.5650196975508
FAM83E	1.21916964285715	-3.50399	7.97643797018653	1.04328326817034e-14	4.52488845394663e-14	22.4128152826196
ERVFRD-1	1.40739610389611	-3.40232	7.97432656339907	1.05921734819844e-14	4.58804746642405e-14	22.3979068478619
H2AB2	1.10735410784867	-3.57353	7.94623358260443	1.29553305760176e-14	5.57760572721079e-14	22.1998355189889
FEV	1.83799	3.57951204819277	7.91171694256009	1.65804306965343e-14	7.09395181774964e-14	21.9572149621151
MYOD1	1.37545013410504	-5.51051	7.85989409905165	2.39778640194235e-14	1.01403495741102e-13	21.5944876043636
PRLHR	1.91564815076228	0.0158112449799197	7.83760030753826	2.80860707700575e-14	1.18073458227435e-13	21.4390157126716
NOS1	1.68913336391869	0.136664658634538	7.81538232522443	3.28694389393454e-14	1.37786804735533e-13	21.284415059657
H2AC21	1.09130254799549	-4.8715	7.8100923036005	3.41218935852105e-14	1.42883522199419e-13	21.2476556832816
KCNG3	1.39057340485602	-3.07858	7.7794824874986	4.2349239223845e-14	1.76388612116823e-13	21.0353356683404
LGR5	1.59693121823828	-0.671582	7.7293400900133	6.02450720636518e-14	2.48560987501133e-13	20.6889420040802
TLL2	1.6558878811406	-0.0102711	7.71310824564415	6.75016618682976e-14	2.7744889530558e-13	20.5771857197215
H2BC13	1.0711149774139	-4.0056	7.63483778812727	1.16515964225015e-13	4.71297815210098e-13	20.0408898746477
LINC01235	1.48657125211745	-2.36486	7.62913275867849	1.21225379561073e-13	4.88911039842176e-13	20.0019686631876
OPRD1	1.5183391798419	-1.38231	7.62602345711183	1.23870545417489e-13	4.9914926149987e-13	19.9807658648254
WDR93	1.02543972332016	-2.72342	7.62223654750356	1.27169102772118e-13	5.12088585156662e-13	19.9549515770548
ZBED6	1.37333738001129	0.0660642570281125	7.62097023520401	1.28291312801131e-13	5.16423232710899e-13	19.9463217458953
OR4N4	1.97141149068326	-4.72844	7.61590845227309	1.32875393941656e-13	5.33964765355658e-13	19.9118373615392
LOC93429	1.91559348531903	-3.0725	7.56999	1.82558296753803e-13	7.25522804888821e-13	19.5998567698123
RBM20	1.44668478260869	1.02884337349398	7.55501645309374	2.02424009487761e-13	8.02701712419963e-13	19.4984206109677
NXF2B	1.88005777103332	0.781726907630522	7.5310137524481	2.38791377917579e-13	9.42921865374661e-13	19.3361813956477
CRABP1	2.3654917066629	-1.37774	7.5179	2.61308161423802e-13	1.0288844055254e-12	19.2477069339014
NXF2	1.84320856860531	0.804967871485944	7.51635932463492	2.64084388132033e-13	1.03911658738608e-12	19.2373307915101
GLP1R	1.49564889186901	-2.97023	7.51235184089739	2.71449124148403e-13	1.0675570123572e-12	19.2103252011401
LOC442028	1.49120069875779	-5.02038	7.5088683294885	2.78015061517408e-13	1.09154597019043e-12	19.1868598591385
TAC1	1.79653345567479	-4.73777	7.50676724527219	2.82050701322853e-13	1.10683389530181e-12	19.1727108960959
DUX4L7	1.17659433229817	-5.20458	7.50617364315972	2.83201276005286e-13	1.11097658743897e-12	19.1687140763598
COL26A1	1.71544964003388	1.7508875502008	7.46566566025098	3.73675045408989e-13	1.4537870558946e-12	18.8965622069659
USP2-AS1	1.16319667560701	-4.22535	7.46473186790025	3.7606564363508e-13	1.462290126023e-12	18.890302392581
MAGEA10	2.89577075098814	-1.86464	7.45600563397544	3.99146420700782e-13	1.54891002069819e-12	18.8318350053468
GTSF1	1.60110393139469	-2.1712	7.43391703802974	4.63990810086201e-13	1.78814038612973e-12	18.6840814377739
PRR18	1.49646936758894	-3.2483	7.43368327191518	4.64729752459752e-13	1.79069337797691e-12	18.6825196183009
ALX1	2.05885446075665	-4.23543	7.41160407313031	5.40007162392771e-13	2.0701895670443e-12	18.5351829274485
LINC00442	1.11214031620555	-5.66487	7.39704708194195	5.96079665549448e-13	2.27509245677269e-12	18.4382345852768
TMEM100	1.16544981648786	0.0601746987951807	7.37777231155027	6.79226087710568e-13	2.58485714653443e-12	18.3101012647879
GPR50	1.71880890033882	-4.93431	7.37274847092378	7.02711013806899e-13	2.67205948599109e-12	18.2767482158163
H3C7	1.17101002258612	-4.335	7.34760089714326	8.32828890174233e-13	3.14994991546997e-12	18.1100687938102
LRRN4	1.09032975719933	-3.64427	7.32792188228826	9.50945099766266e-13	3.58626396194069e-12	17.9799544918188
ISLR2	1.69375434076792	2.49174497991968	7.32667882911717	9.58936415352551e-13	3.61465454133536e-12	17.9717450594844
LL22NC03-63E9.3	1.38234461462452	-3.959	7.31733619512728	1.0211511709831e-12	3.83989579425897e-12	17.9100798488486
POTEH	1.56405399491815	-5.15238	7.30506601045969	1.10892982694537e-12	4.15529211082665e-12	17.8291878475896
H4C4	1.05320196922643	-3.76279	7.29860827663496	1.15806826611225e-12	4.33525651522547e-12	17.786658738158
STAC2	1.37322871964992	0.928367469879518	7.28676381221413	1.25382805174892e-12	4.68026504265716e-12	17.708732699201
ETV4	1.07127399774139	0.0964879518072289	7.24934330732556	1.61050463437246e-12	5.95940169115349e-12	17.4632103114464
LINC00858	1.53927149209488	-4.36365	7.24889582548186	1.61532346175986e-12	5.97440014008244e-12	17.460280484603
UGT8	1.77628027950311	-2.01239	7.24655633562457	1.64074880281483e-12	6.06460545808348e-12	17.4449653713591
PROK2	1.35911395398081	-3.41557	7.23938835218275	1.72112650513705e-12	6.35167303566654e-12	17.3980661467928
GRIP2	1.01524223602484	2.30355823293173	7.23825625526993	1.73417059936536e-12	6.39880253307198e-12	17.3906624096203
FAM43B	1.42815799689441	0.00901004016064258	7.23808834275063	1.73611356379748e-12	6.40496229997266e-12	17.3895643676946
OR2B6	1.09489543337099	-3.73219	7.19306068602357	2.34246024313355e-12	8.54231763430571e-12	17.0958563938989
LINC02346	1.11296552089216	-4.83272	7.19206667991867	2.3579631216674e-12	8.59349822610169e-12	17.0893894134484
LINC00896	1.17008805053642	-0.884341	7.18928029727565	2.40196058562668e-12	8.74839782680333e-12	17.0712651371508
PHF2P1	2.28476062252964	-0.885426	7.18189276515423	2.52255769172365e-12	9.16340119140948e-12	17.0232398496573
GALR3	1.02132344014682	-4.49435	7.17962279976629	2.56079569271881e-12	9.29653415381188e-12	17.0084911769211
PPP1R27	1.00989557453416	-3.3953	7.16879924408221	2.75110499884853e-12	9.95808135946842e-12	16.9382192119182
TPTE2P1	1.53887609401468	1.31958032128514	7.1620970202743	2.87585339275051e-12	1.0390351794919e-11	16.8947481708488
RNU1-4	1.00204961885941	-3.57088	7.13658836649913	3.40361538944484e-12	1.22404675111648e-11	16.7295997668257
H1-5	1.17456119424055	-4.26901	7.11265258027519	3.98489977352905e-12	1.42739402536509e-11	16.5750705717588
BARX1	1.25841089073971	-4.91088	7.10849963989417	4.09524728074246e-12	1.46535120490207e-11	16.5483022826133
LINC00226	1.0204837662338	-5.95699	7.08160048269304	4.886363215736e-12	1.73991689135835e-11	16.375229198442
ELMOD1	1.47605441840768	-1.50168	7.06302139422272	5.51865559191668e-12	1.95613572623699e-11	16.2560014017972
LDHAL6A	1.26995031055901	0.908367469879518	7.05159021305802	5.9469593309014e-12	2.10127093050202e-11	16.1827711353312
FOXI3	1.20799050677587	-5.77623	7.04439720072089	6.23304471317885e-12	2.19837364906513e-11	16.1367410814532
ZNF812P	1.43910686053077	-1.16912	7.02855890185687	6.91151417370663e-12	2.42744556132959e-11	16.0355229804359
FHIP1A	1.20886885940148	-3.8743	7.02397849147588	7.12091261451262e-12	2.49872311347376e-11	16.0062856390552
CHAT	1.70553620835686	-1.45877	7.01518386380659	7.54059645465729e-12	2.64242544823285e-11	15.9501921786177
ASS1	1.03630766516093	0.523835341365462	7.01402872514328	7.59749575463428e-12	2.66156771820287e-11	15.9428288081503
OR4M2	1.10253229107852	-5.98473	7.01291503262694	7.65275297358217e-12	2.6801234497757e-11	15.9357305747495
CLUL1	1.14164649209486	-0.930179	7.01154949030185	7.72104532438379e-12	2.70323183990539e-11	15.9270284114198
TEKT4	1.17300998729532	-4.79453	6.99833263224492	8.41376858508914e-12	2.93610299767636e-11	15.842873411749
VSTM2B-DT	1.23124936476569	-4.88055	6.99232078551842	8.74873449865055e-12	3.04981197263857e-11	15.8046375873127
SIX4	1.09878984330886	-1.18521	6.98779544660972	9.00948798579843e-12	3.1402431550322e-11	15.7758738565177
TRDN	1.44069808723887	-5.11846	6.98028815379132	9.45900542974446e-12	3.29153143759182e-11	15.7281900899551
CYP1A1	1.28405918266518	-4.40059	6.9800321062215	9.47471935826281e-12	3.29650957966487e-11	15.7265645050446
H1-4	1.00844233483907	-2.70269	6.9688382993492	1.01873514659202e-11	3.53761899317895e-11	15.6555455659472
PNLDC1	1.01467080745342	-1.63607	6.96444313813422	1.04813370046432e-11	3.6359321670278e-11	15.6276861329502
LOC283731	1.52903754940711	-1.12079	6.96125911288411	1.06995026507695e-11	3.70831615188477e-11	15.6075127008959
POTEG	1.4605140104461	-5.16687	6.95752588845633	1.0960985914277e-11	3.79669481025378e-11	15.5838692950776
MKRN3	1.77271707368718	-0.290311	6.95661414575774	1.10257943451366e-11	3.81801356616386e-11	15.5780965939296
XAGE1A	2.2432289313947	-3.66627	6.9422530818889	1.20976906053166e-11	4.17252699545776e-11	15.4872515651421
XAGE1B	2.2432289313947	-3.66627	6.9422530818889	1.20976906053166e-11	4.17252699545776e-11	15.4872515651421
LOC100533997	2.15332269904011	-3.70467	6.92303495832971	1.36936754898786e-11	4.69738213287967e-11	15.3659235456112
FGF5	1.48591	-3.53853	6.92198733307595	1.37863843555865e-11	4.72779889458022e-11	15.3593176294471
IGFL2	1.02903250282329	-5.29631	6.91946412642273	1.40122121064652e-11	4.803835258992e-11	15.3434106529455
GAGE12D	1.05982862789388	-5.707	6.90045585082204	1.58343257819161e-11	5.40240797444213e-11	15.223730993638
STRA6	1.18546347402597	1.5778875502008	6.89997860954485	1.58829475166787e-11	5.41820730381001e-11	15.2207296864059
TRIM72	1.08916819593451	-4.17698	6.89616664813945	1.62766132064421e-11	5.54522800333561e-11	15.1967629112387
EVPLL	1.13997903726708	-3.31447	6.88740414172596	1.72182220826516e-11	5.8532454682596e-11	15.1417122247205
FAM95A	1.82199954121966	-3.32961	6.8794377969806	1.81205821413695e-11	6.15195865855196e-11	15.0917135831579
LOC390705	1.66607058159234	-4.61435	6.87337098805231	1.88387805306145e-11	6.38190608859423e-11	15.0536689218785
ALAS2	1.55130537125918	-2.0238	6.86731377046503	1.95837126144122e-11	6.62850773064362e-11	15.0157120680976
MAL2	1.88665489130435	-2.55545	6.84797151090008	2.21614530076822e-11	7.47290706921871e-11	14.8946912361661
BDKRB1	1.14693224167137	-0.710363	6.84129842596227	2.31258720590993e-11	7.78577677088916e-11	14.8530045161133
ALDH1A2	1.51715856154715	0.103190763052209	6.83764131431346	2.36717704665151e-11	7.9626938241674e-11	14.8301728278313
NF1P2	1.84259320299268	-4.56666	6.83723023791551	2.37339174557235e-11	7.98245188153138e-11	14.8276070712977
LOC286083	1.06595355731226	-3.7243	6.83057658473276	2.47623927701782e-11	8.30568967815777e-11	14.7860956795844
ZNF556	1.21300218802936	-2.56237	6.82684378292196	2.53584142547219e-11	8.49586712266097e-11	14.7628218028281
MAGEA5P	2.0799376411632	-3.83349	6.80083845210132	2.99199398803699e-11	9.97984944406923e-11	14.600972119561
ABCA12	1.84873320158103	-0.436002	6.78323381895669	3.3455665349175e-11	1.11101281865941e-10	14.491696765062
HSPA6	1.2617628458498	1.52970682730924	6.77507226358066	3.52309854954867e-11	1.16864243754652e-10	14.4411161824619
SLC22A16	1.0623245341615	-4.91813	6.7700760624201	3.63630597989535e-11	1.20499923002562e-10	14.4101775838912
RET	1.41086892998306	2.12905823293173	6.76647761295704	3.7200464119751e-11	1.23187732103481e-10	14.3879062032529
RSPO4	1.93497903726708	-0.992006	6.76080836442038	3.85583159786359e-11	1.27593963772696e-10	14.352838277471
GAGE12G	1.01730794748732	-5.73502	6.75765619162118	3.93342190823852e-11	1.30051226826268e-10	14.3333506422751
PROSER2-AS1	1.11693227696217	-2.33123	6.75570024711502	3.98233548553337e-11	1.3159412616416e-10	14.3212622314426
GAGE12C	1.03453091473746	-5.69635	6.74821209106917	4.17517541423093e-11	1.37810808963731e-10	14.2750097420717
GAGE12E	1.03453091473746	-5.69635	6.74821209106917	4.17517541423093e-11	1.37810808963731e-10	14.2750097420717
CCDC33	1.31303694946359	-4.43309	6.74404588860386	4.28640360825654e-11	1.41382475734717e-10	14.2492946110459
SELENOV	1.35325045878036	-4.25521	6.73431196923358	4.55773506699731e-11	1.49990803248536e-10	14.1892652584607
CCDC144NL	1.58302135093168	-0.186622	6.72720198292956	4.76650702251227e-11	1.5662240338394e-10	14.145463387214
INHBC	1.15307682806324	-3.53092	6.7195847094628	5.00058851308992e-11	1.63968877126696e-10	14.098579070525
H1-3	1.12300282326369	-3.12798	6.70674464350409	5.42095090895276e-11	1.77132313580463e-10	14.0196486495553
ATP12A	1.05327752682103	-5.41558	6.66847769164479	6.89018851783134e-11	2.23518211970995e-10	13.7851611988303
DUX4L4	1.20551333992095	-4.40941	6.65769014897773	7.37067343384714e-11	2.38807371205687e-10	13.719261111793
PCDH8	1.21863085827216	0.919345381526104	6.65326900566003	7.57695507288465e-11	2.452871573097e-10	13.6922785247359
CPLX3	1.11081768774704	0.129317269076305	6.64005719437892	8.22772179231318e-11	2.65546488284582e-10	13.6117351234813
DSCAM	1.43890358554489	1.23569277108434	6.60379432787516	1.03088004795511e-10	3.29983096564467e-10	13.3913540593819
LOC100129175	1.43045253387916	-1.29473	6.59015378378944	1.12184785525359e-10	3.57927255208462e-10	13.3087179113146
LMO3	1.85065295031056	-1.29648	6.5887713606759	1.13149494679535e-10	3.60906807825242e-10	13.3003510149646
SLC22A15	1.15797780208921	1.38623895582329	6.5833046378353	1.17044701946331e-10	3.72975440583573e-10	13.2672789710026
NTSR1	1.29310110813101	-3.47969	6.56915416824088	1.27748219129233e-10	4.05482823515943e-10	13.1817798716047
ZNF280A	1.2268034302654	-4.92279	6.54593303405712	1.47426956730033e-10	4.65923314114947e-10	13.041809511575
HBB	1.43897377893846	4.38699397590361	6.53828463274639	1.54537029163777e-10	4.87669622156941e-10	12.9957983702687
KCNH7	1.01504481931112	-0.556462	6.51541552462918	1.7786146452976e-10	5.59313983555505e-10	12.8584927859243
KCNF1	1.11352188029362	-0.423056	6.50107576478219	1.94211358539198e-10	6.08766411316067e-10	12.7726039152207
SLC6A19	1.36427258610957	-5.31328	6.48813530813152	2.10224141983429e-10	6.56936413790182e-10	12.695233195776
ZIC5	1.22346922642579	-5.89471	6.48345372494394	2.16330187207772e-10	6.75296312387783e-10	12.6672741362601
ZNF648	1.19229185488427	-4.68239	6.44754452708542	2.69311228354039e-10	8.33789272444426e-10	12.4533861105371
SSX2B	1.11107700451725	-5.7536	6.43855960115808	2.84441304692876e-10	8.78540874072509e-10	12.4000256909261
CCDC169	1.02521576792773	-3.53661	6.43463190622601	2.91313957665443e-10	8.98464283607346e-10	12.3767193383249
POTEM	1.33489176312818	-2.42709	6.4188841898869	3.20540033236028e-10	9.84711095410299e-10	12.2833955967293
FGF3	1.01704266657259	-5.70696	6.37759948926101	4.11477872708041e-10	1.25159412184496e-09	12.0396549375855
SSX3	1.10533709768496	-5.78701	6.36229802557196	4.51236037247997e-10	1.36684410713548e-09	11.9496554991568
CPNE7	1.47095249858837	2.7668453815261	6.33913166687404	5.18683948188612e-10	1.56507650405874e-09	11.8137461335605
CPEB1	1.19562468238284	0.458953815261044	6.32346958199362	5.69775250704142e-10	1.71371764767284e-09	11.7221006505513
LINC02203	1.41704919536986	-4.49101	6.32105813863395	5.78067188096303e-10	1.73754127714863e-09	11.7080074065916
TCEAL2	1.10472204968944	3.59795180722892	6.30361473124523	6.4166702384839e-10	1.92081682167734e-09	11.606198825016
USH1G	1.27306010022587	-3.33942	6.28961195127825	6.9763223160086e-10	2.08222409564499e-09	11.5246
CSMD3	1.31396241530212	-5.07319	6.28846163652187	7.02436433687171e-10	2.09522764498459e-09	11.5179521628781
ZNF729	1.39861215415021	-4.33899	6.27835687812523	7.46053139204123e-10	2.22080052066712e-09	11.4592059620979
HTR5A-AS1	1.13376341050257	-5.3008	6.25823097020648	8.40964034098942e-10	2.49002781918862e-09	11.3424397341588
SSX2	1.06988943393565	-5.73912	6.18935886870417	1.26394368705083e-09	3.69662081214667e-09	10.9452832413745
GAD1	1.24414733907397	-2.70586	6.16265698205837	1.47878390011511e-09	4.30452426575842e-09	10.792317098111
TCEAL6	1.29312538819876	1.4120702811245	6.15069709122814	1.58622179801944e-09	4.6052362022856e-09	10.7239868211568
PPY	1.10699075381143	-5.2018	6.13411543530102	1.74789056448662e-09	5.05205109824206e-09	10.6294395797309
LCN15	1.00681331168834	-5.32132	6.11486120399691	1.95587994944813e-09	5.63097163999994e-09	10.5199286753812
LINC02893	1.43867408949746	-2.70856	6.11446290820911	1.96042819312595e-09	5.64337204690333e-09	10.5176664411792
OR4N3P	1.56724622388483	-4.78304	6.10504627622161	2.0710206849959e-09	5.95294490817974e-09	10.4642189150466
NANOS2	1.00878522021457	-4.14503	6.10414844010043	2.08187811691256e-09	5.98341891396476e-09	10.4591266185998
RASSF10	1.09871700310561	-4.92798	6.08444064279869	2.33471064468386e-09	6.68381580011476e-09	10.347511391418
FGF19	1.44180074816488	-2.95301	6.05759702737975	2.72786950066888e-09	7.76661568158334e-09	10.1959825634358
ZYG11A	1.21550416431395	-2.68794	6.04784704257697	2.88611192698927e-09	8.19920548897862e-09	10.1410881223119
CRYBG2	1.48734165019763	-2.20646	6.02021873733429	3.38480802608144e-09	9.55796954608838e-09	9.98594954863244
PLIN5	1.12644201722191	-2.08209	5.95692016584303	4.86573812387082e-09	1.35744352902841e-08	9.63283098818758
ANKRD30BP2	1.26079206662904	-3.88578	5.91653314529284	6.12352310725942e-09	1.69641371420137e-08	9.40921740559355
CCDC144A	1.01517934782609	0.530973895582329	5.88757157724431	7.21544952711876e-09	1.98809114191955e-08	9.24967709308029
FAM238B	1.33311113071712	-3.9714	5.82999123136977	9.97912065664761e-09	2.71917100574294e-08	8.93450836203774
CRYBA2	1.05929894833427	-0.51057	5.82542375813016	1.02379899912892e-08	2.78679016016815e-08	8.90962359740306
LHX8	1.21064059853194	-5.62369	5.81424412891312	1.08995469403023e-08	2.96067052983358e-08	8.84878587565337
UBL4B	1.08337471767363	-2.49498	5.79750074020888	1.19689333989105e-08	3.23882283598892e-08	8.75786180400014
KCNA4	1.57827699745907	-3.14003	5.78651924026296	1.27251333210091e-08	3.43226752662977e-08	8.69835167271847
CRYM	1.09367684217956	-4.21432	5.77809565410208	1.33365534475618e-08	3.59015050378657e-08	8.65276999579693
HMX3	1.29470952145682	-4.71259	5.76795395141346	1.41107325738427e-08	3.79245173939623e-08	8.59796824676313
RSPO2	1.3024550748165	-3.4622	5.76022274182092	1.47301486173023e-08	3.9571111810474e-08	8.55624838736792
SLCO1A2	1.68950405844156	-0.60712	5.75393509883413	1.52533695207524e-08	4.09109734471137e-08	8.52235452024481
ST6GAL2	1.03638131705251	1.43696385542169	5.74750015391165	1.58075832894366e-08	4.23343788575029e-08	8.48770014678379
MIR924HG	1.35759133258047	-3.42791	5.74307830605299	1.61997383243899e-08	4.33548552412684e-08	8.4639066584012
BTBD17	1.67477138622248	-2.56796	5.73462452290104	1.69760183726418e-08	4.53805140603207e-08	8.41846237878896
GLRA3	1.03405939440995	-4.74055	5.73430191357669	1.70063491000559e-08	4.54512151975467e-08	8.41672931640531
ZNF560	1.29656362930548	-0.613323	5.72367163624522	1.80358379840649e-08	4.81302351259219e-08	8.35967106271524
RBM11	1.33397776679842	-2.18579	5.71970166555175	1.84356710099923e-08	4.91366040170697e-08	8.33838594136935
PLA2G2A	1.60536162478827	-3.63042	5.71783777865239	1.86263564782867e-08	4.9622241450802e-08	8.32839711766222
KCNT1	1.33068100649351	0.357923694779116	5.70377743535654	2.01280234952186e-08	5.34949808230285e-08	8.25313778067702
NKAIN4	1.4116847826087	-0.845026	5.70286759633098	2.02291557684686e-08	5.3745460151088e-08	8.24827337611863
SLC18A3	1.01756779361943	3.33256024096386	5.67186806092108	2.39865413347701e-08	6.33757934465228e-08	8.08294289527952
ANO3	1.25590619706381	-0.286745	5.66036782307655	2.55465290906235e-08	6.73379125275475e-08	8.02180965058848
MAGEC1	1.74632026397516	-3.19908	5.65103912865163	2.68840959529639e-08	7.07202757809876e-08	7.97230003737768
INHBE	1.02731271174479	-3.21054	5.63202724646373	2.98243738793586e-08	7.80776295721284e-08	7.87162171052215
NKX6-2	1.48225165866743	-3.2692	5.62151007852876	3.15829697539527e-08	8.25522482839724e-08	7.81605577833595
MMD2	1.26004499576511	-2.62221	5.61340868750305	3.30060185180738e-08	8.60988195593474e-08	7.7733155858918
NBEAP1	1.39371499153021	-2.9475	5.60435970665063	3.46693033202388e-08	9.02666513938423e-08	7.72564040354642
GABBR2	1.00518330039526	0.264528112449799	5.5980865199106	3.58699378638421e-08	9.32785721724171e-08	7.69262945076142
PRRG3	1.17654005505364	-0.553331	5.59419763348381	3.66344450843881e-08	9.51926335533512e-08	7.67218159185795
TUBA3C	1.40361921230945	-4.95314	5.5904623179638	3.73836733371462e-08	9.7085586263923e-08	7.65255300333924
CCKBR	1.04421890880859	-4.81466	5.52398256280629	5.34998117415266e-08	1.3717419696557e-07	7.30514646693422
VSTM2B	1.09622032044043	-1.14597	5.49405755587547	6.27945466437712e-08	1.60076864767419e-07	7.14996489960358
MNX1	1.06256976990402	-4.22749	5.45580800859518	7.69818614583415e-08	1.95138516723981e-07	6.95270189258443
LRRN1	1.22771929700734	1.44075301204819	5.45474700549931	7.741677449625e-08	1.96177240448772e-07	6.9472474318259
GAL	1.16315009175607	4.16867871485944	5.44868711780408	7.99468875792638e-08	2.02413380772761e-07	6.91611247342503
SLC6A3	1.24839052795032	-3.63032	5.44184614555211	8.28996648948569e-08	2.09617340373516e-07	6.88100128960234
MT1G	1.09394900479956	-4.05445	5.38399497154338	1.1248562263738e-07	2.81478558912607e-07	6.58564782842501
RBP4	1.65062658808583	-3.10366	5.37912204749149	1.15400519404512e-07	2.88464334859966e-07	6.56089774600419
SLITRK4	1.11464035149633	0.320748995983936	5.37120724134789	1.20291928257324e-07	3.00082538557322e-07	6.52074013139002
NAA11	1.16287228260873	-5.60946	5.33144156906988	1.48075286930397e-07	3.66811831299804e-07	6.31977677532572
KLK4	1.31326330463018	-4.51206	5.33128360567228	1.48197187079661e-07	3.67074962326389e-07	6.31898113117527
HS3ST2	1.07514035149633	0.276289156626506	5.3145932499862	1.61640694004217e-07	3.99149027320612e-07	6.23503213115345
C5orf46	1.05487182382836	-4.14016	5.30279646413005	1.71848366298719e-07	4.23462156803031e-07	6.17583843420407
LHFPL3-AS2	1.1240617236025	-4.16337	5.27621744066368	1.97190008198341e-07	4.83617480823336e-07	6.04290118712511
MUC15	1.89432418125353	-2.53492	5.27152376550126	2.02026586689764e-07	4.95271879327829e-07	6.0194873784023
GNGT1	1.22902731507624	-3.50587	5.26661807371549	2.07204493973198e-07	5.07169013371721e-07	5.99503585968852
FADS6	1.00989751552796	-4.90499	5.25795047896406	2.16669158161786e-07	5.2939452419993e-07	5.95188358279118
SNTG1	1.17637810559008	-4.87726	5.21320548916073	2.72591265762872e-07	6.60174481642739e-07	5.73012924635741
PAX1	1.19345087521177	-5.46044	5.17843491286489	3.25467616632212e-07	7.83773692716862e-07	5.55898
NWD2	1.36939282185207	-3.94491	5.17170538297612	3.36790609702004e-07	8.09874872056628e-07	5.52597495715693
NGEF	1.37056973461321	-0.931873	5.16857204616193	3.42191962295843e-07	8.22609941602863e-07	5.51062036515245
NPFFR2	1.10660544889895	-4.50945	5.11819541137289	4.41451839801953e-07	1.05279316221283e-06	5.26490292758194
COL25A1	1.02201778656127	-3.22841	5.10447812291961	4.72983524897961e-07	1.1251260196008e-06	5.19837033201695
MMP10	1.02703027950312	-4.06219	5.05645226036114	6.01477146562437e-07	1.41839070863414e-06	4.96669926137315
ZIC2	1.14546837944667	-5.41587	5.03338835844028	6.74605424597345e-07	1.58413863597523e-06	4.85614376907432
HIF3A	1.00913759881423	0.0782951807228916	4.93141979851498	1.11447488464986e-06	2.57090215779117e-06	4.37284121477418
GATA4	1.17592726566912	-3.10296	4.88690168588356	1.38382692657892e-06	3.1703841868153e-06	4.16464913308656
PPBP	1.06233014539809	-3.3656	4.85202135976345	1.63772461785316e-06	3.73016915586908e-06	4.00272700525334
NXPH2	1.35175059994353	-0.216813	4.77778527035965	2.33604339938054e-06	5.24366712045036e-06	3.66162175688056
HBA1	1.02477855025409	3.96610240963855	4.76007556489384	2.540862780958e-06	5.69304999787431e-06	3.58095624394892
KC6	1.22204118435914	-4.0658	4.7248538432394	3.0007919501831e-06	6.68072852203182e-06	3.42133858705238
HBA2	1.00566007905138	4.21493574297189	4.67246648553425	3.83592378350662e-06	8.45796266900142e-06	3.18593498394958
UGT3A2	1.11116604319595	-3.07941	4.64342333704005	4.39092786669422e-06	9.63091654628492e-06	3.05646456918733
PITX1	1.13188865753812	-3.95084	4.6145027587575	5.01983146984863e-06	1.09477684557146e-05	2.92827606267565
HOXD13	1.42020267504236	-3.02493	4.60218544001528	5.31318871849283e-06	1.15660041169088e-05	2.87390353201774
MARCO	1.12357841614907	-2.05587	4.54649219832898	6.85790353433737e-06	1.47829147910788e-05	2.62972300060632
RMST	1.00096986166009	-4.84316	4.4782813448946	9.34094192252148e-06	1.98881531729786e-05	2.33438929165543
CALN1	1.22362627046866	1.3948313253012	4.42891302011884	1.16534075960565e-05	2.45858861529129e-05	2.12320741737042
CYP4F30P	1.13737094155845	-2.87032	4.42566612227852	1.18233193947171e-05	2.49308793721621e-05	2.10939399968084
FIBCD1	1.04832195793338	-3.33109	4.41396082803459	1.24557655420262e-05	2.61983993235036e-05	2.05967337566844
ZNF385B	1.06831387634106	-2.84436	4.41292771946617	1.25131143376062e-05	2.63082581687298e-05	2.05529088157517
HBD	1.04823644833429	-3.83548	4.31182190631334	1.9529998773693e-05	4.02957901903323e-05	1.63099128459288
FERD3L	1.39631507622813	-3.17052	4.27365168215467	2.30520916918939e-05	4.72339900831979e-05	1.47317824375818
COMP	1.05175469367589	0.0476827309236948	4.25243720287012	2.52637798540892e-05	5.15581950787949e-05	1.38603154886271
PENK	1.28571315640882	-2.80078	4.05606605955359	5.7924848251896e-05	0.000114018542733596	0.598558379742017
CALB2	1.19991689017504	-1.87446	3.95839784867414	8.64471762673434e-05	0.000167402919005049	0.219866896779411
AGXT	1.04617158385095	-4.48782	3.90771628240563	0.000106066416583692	0.000203777034716675	0.0267726146984044
CYP4F29P	1.01325331733484	-2.56101	3.77780611546362	0.000177365627130061	0.00033372049042586	-0.457477
PAGE2B	1.04414811547148	-1.79092	3.71035415361888	0.000230307106392834	0.000428987984316097	-0.702814
MAGEC2	1.0688319099379	-4.29115	3.55573263329077	0.000412931707522115	0.000749946252153267	-1.2494

## Sheet: Table S4
Table S4. Veen genes
gene
KIF4A
CCNB2
MAD2L1
AURKA
PLK1
SPC24
ORC6
PTTG1
TACC3
MCM2
BIRC5
PLK4
BUB1B
RNASEH2A
CDKN3
DLGAP5
POLA2
CENPE
SPC25
TK1
MYBL2
UBE2T
AURKB
MKI67
CENPM
MELK
ASF1B
CDC20
GINS1
DSCC1
ESPL1
UBE2S
CDC25A
CKS2
HELLS
E2F8
BRCA1
KIF18B
TOP2A
CHEK1
DCTPP1
NME1
PAICS

## Sheet: Table S5
Table S5. E2F group in GSE49711
sample	OS	OS.time	NME1	CDC25A	CKS2	MAD2L1	riskScore	riskScore2	Gender	Age	MYCN_status	Risk_stage	Stage	nomograms
SEQC_NB001	1	1362	5.898	4.013	2.95	4.349	1.60464291564192	High	Male	>2	non_amplified	high_risk	Stage_4	High
SEQC_NB002	1	2836	5.286	4.462	3.133	4.243	1.3327625636769	High	Male	>2	non_amplified	high_risk	Stage_4	High
SEQC_NB003	1	1191	6.993	4.885	4.041	5.083	4.24584655620168	High	Female	<=2	amplified	high_risk	Stage_4	High
SEQC_NB004	0	2046	6.436	4.466	3.738	4.223	2.45711932956827	High	Female	<=2	amplified	high_risk	Stage_2	High
SEQC_NB005	1	220	7.146	4.68	4.141	4.934	4.77275798972589	High	Female	<=2	amplified	high_risk	Stage_4	High
SEQC_NB006	0	2217	5.47	4.772	3.451	4.726	1.93885843491496	High	Male	<=2	non_amplified	non_high_risk	Stage_4S	High
SEQC_NB007	0	3152	6.116	3.536	2.636	4.331	1.57888367146647	High	Male	>2	non_amplified	high_risk	Stage_4	High
SEQC_NB008	0	3526	7.77	5.489	4.074	5.333	4.13986738882519	High	Male	>2	amplified	high_risk	Stage_3	High
SEQC_NB009	0	2306	7.491	5.276	4.988	5.466	9.71016741356608	High	Female	<=2	amplified	high_risk	Stage_4S	High
SEQC_NB010	1	1081	7.302	5.249	4.612	5.172	6.15823732326654	High	Male	<=2	amplified	high_risk	Stage_3	High
SEQC_NB011	0	2094	5.278	3.136	3.054	2.472	0.945461281097019	High	Male	<=2	non_amplified	non_high_risk	Stage_2	High
SEQC_NB012	0	1799	5.322	3.389	1.599	2.454	0.264912371829227	Low	Male	<=2	non_amplified	non_high_risk	Stage_1	Low
SEQC_NB013	1	479	4.018	1.516	1.253	1.968	0.312702286047016	Low	Male	>2	non_amplified	high_risk	Stage_4	High
SEQC_NB014	0	3064	5.829	3.028	0.875	0.861	0.0849253736582945	Low	Female	<=2	non_amplified	non_high_risk	Stage_2	Low
SEQC_NB015	0	1327	4.04	3.032	2.918	2.507	0.775654162344959	Low	Male	>2	non_amplified	high_risk	Stage_4	High
SEQC_NB016	0	2717	4.674	1.572	2.296	2.173	0.83807064287049	Low	Female	<=2	non_amplified	non_high_risk	Stage_4S	Low
SEQC_NB017	0	2863	5.185	2.941	1.309	2.25	0.228813769167624	Low	Male	>2	non_amplified	non_high_risk	Stage_2	Low
SEQC_NB018	0	3508	5.741	4.272	1.834	2.987	0.294222271215125	Low	Male	<=2	non_amplified	non_high_risk	Stage_2	Low
SEQC_NB019	0	2499	5.565	4.014	2.814	3.835	1.07096053824344	High	Female	<=2	non_amplified	non_high_risk	Stage_1	Low
SEQC_NB020	0	3468	4.749	3.444	1.947	2.019	0.255732361089174	Low	Male	<=2	non_amplified	non_high_risk	Stage_1	Low
SEQC_NB021	0	3149	5.301	2.364	1.579	0.81	0.182837204293186	Low	Female	<=2	non_amplified	non_high_risk	Stage_1	Low
SEQC_NB022	0	5263	5.658	3.448	1.456	2.841	0.290837768576541	Low	Male	<=2	non_amplified	non_high_risk	Stage_1	Low
SEQC_NB023	0	4492	5.112	2.853	1.159	1.441	0.140311096125716	Low	Male	<=2	non_amplified	non_high_risk	Stage_1	Low
SEQC_NB024	0	4051	5.015	2.706	1.673	2.148	0.316079624052678	Low	Female	<=2	non_amplified	non_high_risk	Stage_1	Low
SEQC_NB025	0	2101	5.525	2.382	1.395	1.742	0.255636296171306	Low	Male	<=2	non_amplified	non_high_risk	Stage_1	Low
SEQC_NB026	0	707	5.323	2.656	1.878	2.188	0.403183446449381	Low	Female	<=2	non_amplified	non_high_risk	Stage_1	Low
SEQC_NB027	0	3753	4.693	3.099	1.329	2.094	0.188504470454395	Low	Female	<=2	non_amplified	non_high_risk	Stage_1	Low
SEQC_NB028	0	3268	5.481	2.856	1.874	2.937	0.542746671392887	Low	Female	<=2	non_amplified	non_high_risk	Stage_1	Low
SEQC_NB029	0	1372	6.09	3.946	1.348	1.972	0.146399730881723	Low	Male	<=2	non_amplified	non_high_risk	Stage_1	Low
SEQC_NB030	0	4353	5.12	3.617	2.617	2.725	0.598105260197996	Low	Male	<=2	non_amplified	non_high_risk	Stage_1	Low
SEQC_NB031	0	4823	5.184	3.392	1.757	2.149	0.253477002896567	Low	Female	<=2	non_amplified	non_high_risk	Stage_1	Low
SEQC_NB032	0	3675	4.583	2.959	1.507	1.531	0.172608448396969	Low	Female	<=2	non_amplified	non_high_risk	Stage_1	Low
SEQC_NB033	0	4877	5.135	3.437	3.232	3.659	1.68119735561604	High	Female	<=2	non_amplified	non_high_risk	Stage_1	Low
SEQC_NB034	0	4240	5.039	3.153	1.541	2.326	0.25493995668295	Low	Female	<=2	non_amplified	non_high_risk	Stage_1	Low
SEQC_NB035	0	3807	4.84	4.088	2.754	2.537	0.474589244738536	Low	Male	<=2	non_amplified	non_high_risk	Stage_1	Low
SEQC_NB036	0	4972	4.579	2.454	2.139	0.784	0.2470952976901	Low	Male	>2	non_amplified	non_high_risk	Stage_1	Low
SEQC_NB037	0	4662	5.211	3.081	1.756	1.856	0.25286107875625	Low	Female	<=2	non_amplified	non_high_risk	Stage_1	Low
SEQC_NB038	0	4521	5.193	2.905	1.502	1.336	0.172570122023622	Low	Female	<=2	non_amplified	non_high_risk	Stage_1	Low
SEQC_NB039	0	3750	4.653	2.922	1.959	2.099	0.33575732023542	Low	Female	<=2	non_amplified	non_high_risk	Stage_2	Low
SEQC_NB040	0	3753	4.93	2.229	1.446	1.418	0.225570206340198	Low	Male	>2	non_amplified	non_high_risk	Stage_2	Low
SEQC_NB041	0	3312	5.047	2.731	3.053	3.024	1.44778153009412	High	Female	<=2	non_amplified	non_high_risk	Stage_2	High
SEQC_NB042	0	4365	5.431	2.407	1.85	0.681	0.212015929137612	Low	Female	>2	non_amplified	non_high_risk	Stage_2	Low
SEQC_NB043	0	1589	4.987	3.357	3.045	2.459	0.814297043983109	Low	Male	<=2	non_amplified	non_high_risk	Stage_2	Low
SEQC_NB044	0	2591	5.2	2.569	2.211	1.527	0.387734567903955	Low	Female	<=2	non_amplified	non_high_risk	Stage_2	Low
SEQC_NB045	0	3452	5.141	1.985	1.203	1.527	0.224949832180089	Low	Female	>2	non_amplified	non_high_risk	Stage_2	Low
SEQC_NB046	0	3984	5.124	3.267	2.14	2.687	0.470810276672102	Low	Female	<=2	non_amplified	non_high_risk	Stage_2	Low
SEQC_NB047	0	3428	5.008	2.335	0.339	0.375	0.0538152074417613	Low	Female	<=2	non_amplified	non_high_risk	Stage_2	Low
SEQC_NB048	0	1924	5.016	3.121	2.285	1.479	0.306061869998377	Low	Male	<=2	non_amplified	non_high_risk	Stage_2	Low
SEQC_NB049	0	3941	4.583	3.151	1.874	1.622	0.221609637476834	Low	Female	<=2	non_amplified	non_high_risk	Stage_2	Low
SEQC_NB050	0	3456	4.336	2.643	1.306	0.381	0.0931008828255138	Low	Female	<=2	non_amplified	non_high_risk	Stage_1	Low
SEQC_NB051	0	2753	4.858	2.785	0.961	1.214	0.107051088274522	Low	Male	<=2	non_amplified	non_high_risk	Stage_4S	Low
SEQC_NB052	0	5435	5.317	3.024	1.459	1.573	0.180523159302193	Low	Female	>2	non_amplified	non_high_risk	Stage_1	Low
SEQC_NB053	0	2055	5.145	4.238	3.433	3.536	1.29520829584751	High	Male	<=2	non_amplified	non_high_risk	Stage_1	Low
SEQC_NB054	0	2723	4.393	3.829	1.74	2.678	0.241861707617282	Low	Female	>2	non_amplified	non_high_risk	Stage_1	Low
SEQC_NB055	0	2504	5.072	2.967	1.712	1.559	0.218089123184284	Low	Female	<=2	non_amplified	non_high_risk	Stage_1	Low
SEQC_NB056	0	4556	4.817	3.171	1.325	2.501	0.225983953996548	Low	Male	<=2	non_amplified	non_high_risk	Stage_1	Low
SEQC_NB057	0	3352	5.227	3.816	2.091	3.238	0.470567737023155	Low	Male	<=2	non_amplified	non_high_risk	Stage_1	Low
SEQC_NB058	0	3301	4.259	3.173	1.744	2.655	0.316997428376729	Low	Female	>2	non_amplified	non_high_risk	Stage_1	Low
SEQC_NB059	0	3990	5.449	3.887	1.98	2.851	0.354216884055022	Low	Female	<=2	non_amplified	non_high_risk	Stage_1	Low
SEQC_NB060	0	4061	4.5	2.673	0.909	1.185	0.101852675439073	Low	Male	<=2	non_amplified	non_high_risk	Stage_1	Low
SEQC_NB061	0	3575	5.407	4.72	3.335	3.254	0.866608841957747	Low	Male	<=2	non_amplified	non_high_risk	Stage_2	Low
SEQC_NB062	0	4997	4.58	3.212	2.074	2.692	0.429045336390418	Low	Female	<=2	non_amplified	non_high_risk	Stage_2	Low
SEQC_NB063	0	3635	5.142	3.067	0.721	1.399	0.0884792902100055	Low	Female	<=2	non_amplified	non_high_risk	Stage_2	Low
SEQC_NB064	0	3675	4.832	4.147	3.191	3.633	1.12367903556399	High	Male	<=2	non_amplified	non_high_risk	Stage_2	High
SEQC_NB065	0	1211	5.156	3.725	2.568	2.962	0.618968257219843	Low	Male	<=2	non_amplified	non_high_risk	Stage_2	Low
SEQC_NB066	0	2773	4.995	3.402	1.678	2.638	0.294895683497685	Low	Female	<=2	non_amplified	non_high_risk	Stage_2	Low
SEQC_NB067	0	4494	5.415	4.123	2.919	2.851	0.668290521022418	Low	Male	<=2	non_amplified	non_high_risk	Stage_3	Low
SEQC_NB068	0	5131	5.235	3.016	1.911	1.125	0.205660378713474	Low	Female	<=2	non_amplified	non_high_risk	Stage_3	Low
SEQC_NB069	1	846	5.966	4.794	3.788	4.504	2.39060886259219	High	Female	>2	non_amplified	non_high_risk	Stage_3	High
SEQC_NB070	0	3691	5.203	2.898	1.454	1.776	0.20746002356909	Low	Female	<=2	non_amplified	non_high_risk	Stage_3	Low
SEQC_NB071	0	3832	5.324	2.857	1.618	1.383	0.201155625218768	Low	Female	<=2	non_amplified	non_high_risk	Stage_3	Low
SEQC_NB072	0	6482	5.372	3.902	2.899	3.011	0.78229589865035	Low	Male	<=2	non_amplified	non_high_risk	Stage_3	Low
SEQC_NB073	0	3566	6.185	3.633	2.187	2.936	0.535043012204552	Low	Female	<=2	non_amplified	non_high_risk	Stage_3	Low
SEQC_NB074	0	3555	5.922	4.709	3.532	4.312	1.83325306927055	High	Male	>2	non_amplified	non_high_risk	Stage_3	High
SEQC_NB075	0	994	5.044	4.777	2.867	3.228	0.549694891379402	Low	Female	<=2	non_amplified	non_high_risk	Stage_3	Low
SEQC_NB076	0	4440	4.933	3.521	2.379	2.716	0.50287579440708	Low	Male	<=2	non_amplified	non_high_risk	Stage_3	Low
SEQC_NB077	0	4600	5.05	2.334	0.787	1.355	0.125464033849129	Low	Male	<=2	non_amplified	non_high_risk	Stage_3	Low
SEQC_NB078	0	3111	5.335	3.519	1.706	2.948	0.347921098203786	Low	Male	>2	non_amplified	non_high_risk	Stage_3	Low
SEQC_NB079	0	5147	5.037	2.83	1.949	1.99	0.34506825994056	Low	Male	<=2	non_amplified	non_high_risk	Stage_3	Low
SEQC_NB080	1	416	5.836	3.676	3.877	4.872	5.01122740606574	High	Female	>2	amplified	high_risk	Stage_3	High
SEQC_NB081	0	2828	6.224	4.535	3.504	4.554	2.26970296282684	High	Male	>2	amplified	high_risk	Stage_3	High
SEQC_NB082	0	3631	5.733	4.876	2.564	3.894	0.626286139521092	Low	Male	>2	non_amplified	high_risk	Stage_4	High
SEQC_NB083	0	3208	6.129	3.86	2.949	3.996	1.48440586319504	High	Male	>2	non_amplified	high_risk	Stage_4	High
SEQC_NB084	0	5234	5.96	4.03	2.657	2.199	0.438659043467606	Low	Female	<=2	non_amplified	non_high_risk	Stage_4	Low
SEQC_NB085	0	5133	5.732	3.381	2.299	3.21	0.709081892951851	Low	Female	<=2	non_amplified	non_high_risk	Stage_4	Low
SEQC_NB086	0	3817	6.469	4.708	3.294	4.453	1.74291751941281	High	Female	<=2	non_amplified	non_high_risk	Stage_4	High
SEQC_NB087	0	2884	4.79	4.133	2.496	3.477	0.599771765415145	Low	Male	>2	non_amplified	high_risk	Stage_4	High
SEQC_NB088	0	5318	5.23	4.604	2.825	4.081	0.897315381104159	Low	Female	<=2	non_amplified	non_high_risk	Stage_4	Low
SEQC_NB089	0	3576	5.599	3.911	1.647	2.668	0.250350849876151	Low	Male	<=2	non_amplified	non_high_risk	Stage_4	Low
SEQC_NB090	1	763	5.579	2.75	3.366	3.741	2.80428844284566	High	Female	>2	non_amplified	high_risk	Stage_4	High
SEQC_NB091	0	3804	6.074	2.992	2.12	2.79	0.621249256514318	Low	Male	>2	non_amplified	high_risk	Stage_4	High
SEQC_NB092	1	1445	4.944	3.623	2.81	3.865	1.19599680574475	High	Male	>2	non_amplified	high_risk	Stage_4	High
SEQC_NB093	0	3935	4.791	2.566	1.503	2.1	0.279344148254671	Low	Male	<=2	non_amplified	non_high_risk	Stage_4	Low
SEQC_NB094	1	1293	6.13	3.27	2.716	2.004	0.600311046878862	Low	Male	>2	non_amplified	high_risk	Stage_4	High
SEQC_NB095	0	3883	4.952	3.444	1.523	2.064	0.191548766883396	Low	Male	<=2	non_amplified	non_high_risk	Stage_1	Low
SEQC_NB096	0	3977	5.545	4.641	3.038	3.558	0.838918841727428	Low	Female	<=2	non_amplified	non_high_risk	Stage_1	Low
SEQC_NB097	0	3641	4.826	2.676	1.744	1.684	0.263118248907306	Low	Female	<=2	non_amplified	non_high_risk	Stage_1	Low
SEQC_NB098	0	4042	5.264	2.753	2.827	3.149	1.30950380638541	High	Male	<=2	non_amplified	non_high_risk	Stage_1	Low
SEQC_NB099	0	2167	4.64	3.366	1.719	2.789	0.319233857460447	Low	Male	<=2	non_amplified	non_high_risk	Stage_1	Low
SEQC_NB100	0	3013	4.927	1.982	0.606	0.994	0.104881280054407	Low	Male	<=2	non_amplified	non_high_risk	Stage_1	Low
SEQC_NB101	0	2355	4.944	2.27	2.132	2.078	0.53015952907993	Low	Male	<=2	non_amplified	non_high_risk	Stage_1	Low
SEQC_NB102	0	2432	4.88	3.486	2.225	2.908	0.493895353022838	Low	Male	<=2	non_amplified	non_high_risk	Stage_1	Low
SEQC_NB103	0	2694	5.591	1.769	2.339	1.368	0.597154216529245	Low	Female	>2	non_amplified	non_high_risk	Stage_1	Low
SEQC_NB104	0	2549	5.461	3.089	2.027	2.39	0.419831462797715	Low	Male	<=2	non_amplified	non_high_risk	Stage_1	Low
SEQC_NB105	0	3703	4.806	2.466	1.865	2.019	0.374871207341265	Low	Female	>2	non_amplified	non_high_risk	Stage_1	Low
SEQC_NB106	0	3898	5.054	3.327	2.678	3.624	1.10726393758246	High	Male	<=2	non_amplified	non_high_risk	Stage_1	Low
SEQC_NB107	0	883	5.357	3.242	1.064	1.502	0.116045606454497	Low	Female	<=2	non_amplified	non_high_risk	Stage_1	Low
SEQC_NB108	0	2808	5.463	4.672	2.672	4.12	0.808892750611009	Low	Male	<=2	non_amplified	non_high_risk	Stage_4	Low
SEQC_NB109	0	2941	5.494	4.203	2.576	2.864	0.499053941268709	Low	Male	<=2	non_amplified	non_high_risk	Stage_1	Low
SEQC_NB110	0	4480	5.187	3.099	1.035	2.193	0.166716658745008	Low	Male	<=2	non_amplified	non_high_risk	Stage_1	Low
SEQC_NB111	0	3957	5.22	3.677	2.507	3.371	0.743755273693505	Low	Female	<=2	non_amplified	non_high_risk	Stage_1	Low
SEQC_NB112	0	2832	5.499	4.088	1.184	1.924	0.109382347376172	Low	Female	>2	non_amplified	non_high_risk	Stage_1	Low
SEQC_NB113	0	3283	5.502	4.173	3.77	4.387	2.77656598872708	High	Male	<=2	amplified	high_risk	Stage_1	High
SEQC_NB114	0	2673	4.861	2.371	0.983	0.7	0.101810446769492	Low	Male	<=2	non_amplified	non_high_risk	Stage_1	Low
SEQC_NB115	0	3707	5.646	3.325	2.192	2.028	0.368101699960808	Low	Male	<=2	non_amplified	non_high_risk	Stage_2	Low
SEQC_NB116	0	2458	5.131	3.698	2.83	2.853	0.728580272852982	Low	Female	<=2	non_amplified	non_high_risk	Stage_2	Low
SEQC_NB117	0	3217	5.415	2.726	1.372	1.848	0.223488411084147	Low	Female	<=2	non_amplified	non_high_risk	Stage_2	Low
SEQC_NB118	0	1016	4.609	3.201	1.951	2.512	0.359021334654132	Low	Male	<=2	non_amplified	non_high_risk	Stage_2	Low
SEQC_NB119	1	1820	5.561	4.013	3.435	3.536	1.51194332308918	High	Female	<=2	non_amplified	non_high_risk	Stage_2	High
SEQC_NB120	0	3201	5.143	3.783	2.446	3.146	0.598587680755599	Low	Male	<=2	non_amplified	non_high_risk	Stage_2	Low
SEQC_NB121	0	2500	4.983	2.353	0.702	1.5	0.12389531277262	Low	Male	<=2	non_amplified	non_high_risk	Stage_2	Low
SEQC_NB122	1	1773	5.106	4.219	3.333	4.302	1.75458227841012	High	Female	>2	non_amplified	non_high_risk	Stage_2	High
SEQC_NB123	0	3324	5.458	4.165	2.766	3.687	0.883252033612682	Low	Male	<=2	non_amplified	non_high_risk	Stage_2	Low
SEQC_NB124	0	2965	6.222	4.926	3.272	4.324	1.41240653399428	High	Male	<=2	non_amplified	non_high_risk	Stage_2	High
SEQC_NB125	0	3221	4.875	3.613	2.188	3.159	0.512553100959854	Low	Female	<=2	non_amplified	non_high_risk	Stage_2	Low
SEQC_NB126	0	2405	4.863	2.501	0.98	1.475	0.140629076154463	Low	Female	<=2	non_amplified	non_high_risk	Stage_2	Low
SEQC_NB127	0	5813	5.37	3.523	2.396	2.482	0.478908933883423	Low	Female	<=2	non_amplified	non_high_risk	Stage_3	Low
SEQC_NB128	0	2552	5.069	4.008	3.067	3.615	1.10670381099379	High	Male	<=2	non_amplified	non_high_risk	Stage_3	High
SEQC_NB129	0	2365	4.469	2.038	1.467	2.437	0.390877624838257	Low	Male	>2	non_amplified	non_high_risk	Stage_3	Low
SEQC_NB130	0	3561	4.576	1.959	1.563	1.609	0.29399647599195	Low	Male	<=2	non_amplified	non_high_risk	Stage_3	Low
SEQC_NB131	0	1001	4.789	3.254	2.312	2.515	0.478166544002549	Low	Male	<=2	non_amplified	non_high_risk	Stage_3	Low
SEQC_NB132	0	4522	5.79	2.074	2.233	1.668	0.569062835620668	Low	Male	>2	non_amplified	non_high_risk	Stage_3	Low
SEQC_NB133	0	3604	5.393	3.548	2.661	2.799	0.685673322550461	Low	Female	<=2	non_amplified	non_high_risk	Stage_4	Low
SEQC_NB134	0	3869	4.73	4.016	3.222	3.953	1.4133090165881	High	Male	<=2	non_amplified	non_high_risk	Stage_3	High
SEQC_NB135	0	5117	5.424	3.885	2.824	3.904	1.16322	High	Male	<=2	non_amplified	non_high_risk	Stage_3	High
SEQC_NB136	1	1655	6.368	4.471	4.637	4.466	5.59657433071097	High	Male	>2	amplified	high_risk	Stage_3	High
SEQC_NB137	1	364	7.059	5.16	4.184	5.177	4.43869013826649	High	Male	>2	amplified	high_risk	Stage_3	High
SEQC_NB138	0	3488	7.4	5.055	4.733	5.289	7.93538071467856	High	Male	>2	amplified	high_risk	Stage_3	High
SEQC_NB139	0	4195	4.666	2.697	1.811	1.905	0.300610274077925	Low	Female	<=2	non_amplified	non_high_risk	Stage_1	Low
SEQC_NB140	1	899	4.676	3.081	3.5	3.745	2.40600559864212	High	Female	>2	non_amplified	high_risk	Stage_4	High
SEQC_NB141	0	3660	5.45	4.469	2.723	3.708	0.751427146621505	Low	Male	<=2	non_amplified	non_high_risk	Stage_3	Low
SEQC_NB142	0	3405	5.346	4.052	2.768	3.621	0.888436605661843	Low	Female	<=2	non_amplified	non_high_risk	Stage_3	Low
SEQC_NB143	0	4096	5.216	2.796	1.208	2.518	0.258419319054153	Low	Female	>2	non_amplified	high_risk	Stage_4	High
SEQC_NB144	0	2484	6.303	4.813	3.724	4.426	2.26040717068675	High	Male	>2	non_amplified	high_risk	Stage_4	High
SEQC_NB145	0	2835	4.723	3.971	2.389	3.709	0.659241380390573	Low	Male	<=2	non_amplified	non_high_risk	Stage_2	Low
SEQC_NB146	0	2680	4.79	3.511	2.623	3.026	0.702178939734542	Low	Male	<=2	non_amplified	non_high_risk	Stage_2	Low
SEQC_NB147	0	2029	5.35	1.979	2.502	2.837	1.24171434406523	High	Male	<=2	non_amplified	non_high_risk	Stage_2	High
SEQC_NB148	0	2375	5.053	4.388	2.979	3.498	0.819129316459397	Low	Male	<=2	non_amplified	non_high_risk	Stage_3	Low
SEQC_NB149	1	522	5.95	4.844	3.027	4.44	1.23529524480563	High	Female	<=2	non_amplified	non_high_risk	Stage_2	High
SEQC_NB150	0	3250	5.868	3.552	2.925	3.166	1.07384610164094	High	Female	<=2	non_amplified	non_high_risk	Stage_3	High
SEQC_NB151	0	1758	5.173	2.767	2.403	1.788	0.468439234936135	Low	Female	>2	non_amplified	non_high_risk	Stage_2	Low
SEQC_NB152	0	4378	5.104	3.375	3.036	2.613	0.878213200784313	Low	Male	<=2	non_amplified	non_high_risk	Stage_1	Low
SEQC_NB153	0	2651	4.501	2.414	1.749	2.444	0.415861346948674	Low	Female	>2	non_amplified	non_high_risk	Stage_1	Low
SEQC_NB154	0	3584	5.577	3.488	2.202	2.054	0.346252772736631	Low	Male	<=2	non_amplified	non_high_risk	Stage_1	Low
SEQC_NB155	0	3578	4.998	3.246	0.484	1.099	0.057258658686469	Low	Male	<=2	non_amplified	non_high_risk	Stage_1	Low
SEQC_NB156	0	2774	5.581	4.003	2.19	3.103	0.457399336135229	Low	Male	<=2	non_amplified	non_high_risk	Stage_1	Low
SEQC_NB157	0	1440	4.748	3.121	1.54	2.911	0.332962087317505	Low	Male	<=2	non_amplified	non_high_risk	Stage_1	Low
SEQC_NB158	0	1926	4.682	4.335	3.476	4.201	1.68318547624268	High	Female	<=2	non_amplified	non_high_risk	Stage_1	Low
SEQC_NB159	0	2534	4.705	0.36	0.155	0.936	0.143875601790245	Low	Female	>2	non_amplified	non_high_risk	Stage_1	Low
SEQC_NB160	0	1211	5.635	2.839	1.714	1.208	0.208612224592531	Low	Male	<=2	non_amplified	non_high_risk	Stage_1	Low
SEQC_NB161	0	1463	4.902	3.422	1.779	2.138	0.24436401003822	Low	Female	<=2	non_amplified	non_high_risk	Stage_1	Low
SEQC_NB162	0	2337	4.546	2.817	2.041	1.425	0.265535854762421	Low	Female	<=2	non_amplified	non_high_risk	Stage_1	Low
SEQC_NB163	0	2283	4.443	3.447	3.16	3.738	1.50799793672747	High	Male	<=2	non_amplified	non_high_risk	Stage_1	Low
SEQC_NB164	0	2175	5.236	3.175	2.183	2.374	0.440982602560157	Low	Male	<=2	non_amplified	non_high_risk	Stage_1	Low
SEQC_NB165	0	1818	5.552	3.638	2.079	2.803	0.423981810971321	Low	Female	<=2	non_amplified	non_high_risk	Stage_1	Low
SEQC_NB166	0	2114	5.106	3.776	2.485	3.217	0.638565753495972	Low	Male	<=2	non_amplified	non_high_risk	Stage_1	Low
SEQC_NB167	0	1663	4.444	1.602	0.666	1.172	0.134230459087971	Low	Male	<=2	non_amplified	non_high_risk	Stage_1	Low
SEQC_NB168	0	1483	4.211	2.167	2.032	2.433	0.558165792004796	Low	Female	<=2	non_amplified	non_high_risk	Stage_1	Low
SEQC_NB169	1	592	6.37	4.259	4.326	4.425	4.71487841678489	High	Male	>2	amplified	high_risk	Stage_1	High
SEQC_NB170	0	3436	5.001	3.898	2.533	3.291	0.642869504357262	Low	Male	<=2	non_amplified	non_high_risk	Stage_2	Low
SEQC_NB171	0	2310	5.261	3.402	1.536	2.174	0.216440973888148	Low	Male	<=2	non_amplified	non_high_risk	Stage_2	Low
SEQC_NB172	0	1406	5.821	2.943	2.819	3.038	1.21184827734867	High	Male	<=2	non_amplified	non_high_risk	Stage_1	Low
SEQC_NB173	0	3385	5.461	3.657	3.51	3.342	1.69003668076647	High	Female	<=2	non_amplified	non_high_risk	Stage_2	High
SEQC_NB174	0	3411	5.106	3.634	2.481	3.458	0.764570549628903	Low	Male	<=2	non_amplified	non_high_risk	Stage_2	Low
SEQC_NB175	0	1595	6.702	5.542	3.953	5.261	3.10215501625449	High	Female	<=2	amplified	high_risk	Stage_4S	High
SEQC_NB176	0	1514	5.44	3.804	2.346	2.806	0.480295025392956	Low	Male	<=2	non_amplified	non_high_risk	Stage_2	Low
SEQC_NB177	0	2359	5.604	4.873	3.479	3.791	1.2124265250338	High	Female	<=2	non_amplified	non_high_risk	Stage_2	High
SEQC_NB178	0	2099	5.732	4.054	3.082	3.482	1.11549703267988	High	Male	<=2	non_amplified	non_high_risk	Stage_2	High
SEQC_NB179	0	1930	5.495	4.028	3.063	3.273	0.97330215068808	High	Male	<=2	non_amplified	non_high_risk	Stage_2	High
SEQC_NB180	0	2092	5.011	3.288	1.805	2.542	0.328071603867361	Low	Female	>2	non_amplified	non_high_risk	Stage_2	Low
SEQC_NB181	0	1674	5.073	2.961	1.4	3.045	0.35630110879566	Low	Male	<=2	non_amplified	non_high_risk	Stage_2	Low
SEQC_NB182	0	1726	5.351	2.974	2.03	2.838	0.545729225626332	Low	Male	<=2	non_amplified	non_high_risk	Stage_2	Low
SEQC_NB183	0	1995	5.497	2.369	2.212	2.738	0.802490253032934	Low	Male	>2	non_amplified	non_high_risk	Stage_2	Low
SEQC_NB184	0	1597	5.487	4.614	2.702	3.953	0.785176722039552	Low	Male	<=2	non_amplified	non_high_risk	Stage_2	Low
SEQC_NB185	0	2140	6.041	3.895	2.587	3.331	0.780145261569748	Low	Female	<=2	non_amplified	non_high_risk	Stage_2	Low
SEQC_NB186	0	1445	5.675	5.193	3.898	4.208	1.81554511171673	High	Female	<=2	non_amplified	non_high_risk	Stage_3	High
SEQC_NB187	0	2462	4.632	2.466	1.601	2.414	0.361738383669714	Low	Male	>2	non_amplified	non_high_risk	Stage_3	Low
SEQC_NB188	1	1123	5.779	3.95	3.819	4.02	2.75478020436753	High	Female	>2	non_amplified	non_high_risk	Stage_3	High
SEQC_NB189	0	1514	4.776	3.235	2.41	2.529	0.524064733037204	Low	Male	<=2	non_amplified	non_high_risk	Stage_3	Low
SEQC_NB190	1	1120	5.177	4.245	4.081	4.023	2.75925173728464	High	Male	>2	non_amplified	non_high_risk	Stage_3	High
SEQC_NB191	0	2133	5.053	3.511	2.474	3.537	0.830196011016666	Low	Female	<=2	non_amplified	non_high_risk	Stage_3	Low
SEQC_NB192	1	1540	5.943	3.254	2.407	3.528	0.982995684843698	High	Male	>2	non_amplified	non_high_risk	Stage_3	High
SEQC_NB193	0	2276	4.844	3.579	1.913	3.4	0.469604029971775	Low	Female	<=2	non_amplified	non_high_risk	Stage_3	Low
SEQC_NB194	1	404	6.667	5.102	3.79	5.012	2.92482294364002	High	Female	>2	amplified	high_risk	Stage_3	High
SEQC_NB195	1	360	8.159	5.182	5.066	5.471	11.7409962067237	High	Female	>2	amplified	high_risk	Stage_3	High
SEQC_NB196	0	2797	6.777	4.395	3.57	4.278	2.38050420422162	High	Male	<=2	amplified	high_risk	Stage_3	High
SEQC_NB197	1	103	6.417	5.966	5.112	5.631	7.45430489537551	High	Female	<=2	amplified	high_risk	Stage_3	High
SEQC_NB198	1	526	7.041	5.413	4.434	5.317	5.16512177228805	High	Female	<=2	amplified	high_risk	Stage_3	High
SEQC_NB199	0	1513	5.397	3.723	3.097	3.488	1.26051566745807	High	Male	<=2	non_amplified	non_high_risk	Stage_1	Low
SEQC_NB200	0	2140	5.119	2.87	1.96	1.838	0.320351570326512	Low	Male	<=2	non_amplified	non_high_risk	Stage_1	Low
SEQC_NB201	0	776	4.809	1.932	0.02	0.564	0.0536578490588454	Low	Male	<=2	non_amplified	non_high_risk	Stage_1	Low
SEQC_NB202	0	1441	5.627	5.19	2.973	3.874	0.735050017931868	Low	Male	<=2	non_amplified	non_high_risk	Stage_1	Low
SEQC_NB203	0	1953	5.382	3.554	2.269	2.314	0.393493258214981	Low	Male	<=2	non_amplified	non_high_risk	Stage_1	Low
SEQC_NB204	0	1810	5.404	5.245	3.106	3.894	0.782792212503184	Low	Female	<=2	non_amplified	non_high_risk	Stage_1	Low
SEQC_NB205	0	1086	6.349	4.024	3.825	4.35	3.38427615641335	High	Male	<=2	non_amplified	non_high_risk	Stage_1	Low
SEQC_NB206	0	2812	5.727	4.51	3.175	3.314	0.899391766469087	Low	Male	<=2	non_amplified	non_high_risk	Stage_1	Low
SEQC_NB207	0	1546	5.334	3.298	0.688	1.18	0.0713810749459672	Low	Female	<=2	non_amplified	non_high_risk	Stage_1	Low
SEQC_NB208	0	1866	4.67	3.088	1.517	0.605	0.104925994434428	Low	Female	<=2	non_amplified	non_high_risk	Stage_1	Low
SEQC_NB209	0	2008	5.078	3.24	1.448	2.488	0.247915989316466	Low	Female	<=2	non_amplified	non_high_risk	Stage_1	Low
SEQC_NB210	0	2263	5.121	3.081	1.419	2.106	0.216569054558669	Low	Male	<=2	non_amplified	non_high_risk	Stage_1	Low
SEQC_NB211	0	1294	5.171	3.679	1.691	3.082	0.334933053743869	Low	Male	<=2	non_amplified	non_high_risk	Stage_1	Low
SEQC_NB212	0	1919	4.905	3.898	2.821	3.248	0.781563881833089	Low	Male	<=2	non_amplified	non_high_risk	Stage_2	Low
SEQC_NB213	0	1645	4.725	2.649	0.848	2.128	0.160903224886632	Low	Male	<=2	non_amplified	non_high_risk	Stage_1	Low
SEQC_NB214	0	1493	6.358	4.283	3.772	2.63	1.23368696077647	High	Female	<=2	non_amplified	non_high_risk	Stage_1	Low
SEQC_NB215	0	1994	5.238	4.677	3.26	2.907	0.686481989234194	Low	Male	<=2	non_amplified	non_high_risk	Stage_1	Low
SEQC_NB216	0	2656	5.119	3.693	2.37	2.563	0.438410750356344	Low	Male	<=2	non_amplified	non_high_risk	Stage_1	Low
SEQC_NB217	0	1306	5.337	3.761	2.174	2.159	0.306155624942303	Low	Male	<=2	non_amplified	non_high_risk	Stage_2	Low
SEQC_NB218	0	1757	5.514	4.577	2.758	3.583	0.697291095076351	Low	Male	<=2	non_amplified	non_high_risk	Stage_2	Low
SEQC_NB219	0	1518	4.95	2.73	2.422	2.862	0.800389619883844	Low	Male	<=2	non_amplified	non_high_risk	Stage_2	Low
SEQC_NB220	0	1818	4.892	2.78	1.596	1.665	0.222985258989838	Low	Female	<=2	non_amplified	non_high_risk	Stage_2	Low
SEQC_NB221	0	4373	6.034	1.857	2.555	0.965	0.589719345110561	Low	Male	>2	non_amplified	non_high_risk	Stage_2	Low
SEQC_NB222	0	1008	5.558	4.134	2.098	2.973	0.374769464901805	Low	Female	>2	non_amplified	non_high_risk	Stage_2	Low
SEQC_NB223	0	1694	5.331	2.92	1.122	1.793	0.161719610465697	Low	Female	<=2	non_amplified	non_high_risk	Stage_3	Low
SEQC_NB224	0	5860	4.564	2.369	3.907	3.955	5.01127393443603	High	Female	>2	non_amplified	non_high_risk	Stage_1	Low
SEQC_NB225	0	1683	5.083	3.117	2.388	2.781	0.639245608351365	Low	Male	<=2	non_amplified	non_high_risk	Stage_2	Low
SEQC_NB226	0	1783	5.436	3.109	0.455	1.48	0.0759012669285407	Low	Male	<=2	non_amplified	non_high_risk	Stage_2	Low
SEQC_NB227	0	2556	5.377	4.046	3.138	3.595	1.18422153324145	High	Male	<=2	non_amplified	non_high_risk	Stage_2	High
SEQC_NB228	0	1553	5.825	4.397	2.457	3.202	0.512577515264726	Low	Female	<=2	non_amplified	non_high_risk	Stage_2	Low
SEQC_NB229	0	1690	5.678	3.346	2.591	1.862	0.462852732618467	Low	Female	<=2	non_amplified	non_high_risk	Stage_3	Low
SEQC_NB230	0	390	5.452	5.523	3.465	4.59	1.30398871179673	High	Male	<=2	non_amplified	non_high_risk	Stage_3	High
SEQC_NB231	0	1624	6.129	4.829	2.692	3.426	0.59004089740013	Low	Male	<=2	non_amplified	non_high_risk	Stage_3	Low
SEQC_NB232	0	1705	5.444	4.425	3.167	4.027	1.27588914211997	High	Female	<=2	non_amplified	non_high_risk	Stage_3	High
SEQC_NB233	0	1847	6.256	3.892	2.333	1.676	0.289058922089309	Low	Male	<=2	non_amplified	non_high_risk	Stage_3	Low
SEQC_NB234	0	1323	5.515	3.444	2.351	2.642	0.527759665013543	Low	Female	<=2	non_amplified	non_high_risk	Stage_3	Low
SEQC_NB235	0	4922	4.169	3.194	3.367	2.771	1.19262438066816	High	Female	<=2	non_amplified	non_high_risk	Stage_4	High
SEQC_NB236	0	1260	7.157	4.922	3.052	4.258	1.29206406579929	High	Male	>2	amplified	high_risk	Stage_3	High
SEQC_NB237	0	2197	4.998	2.651	3.109	2.644	1.29210879639404	High	Female	>2	non_amplified	non_high_risk	Stage_1	Low
SEQC_NB238	0	2807	5.129	3.542	2.104	2.911	0.451943118120276	Low	Male	<=2	non_amplified	non_high_risk	Stage_4	Low
SEQC_NB239	0	2100	5.203	2.513	3.232	2.422	1.39330216057492	High	Male	>2	non_amplified	high_risk	Stage_4	High
SEQC_NB240	0	3568	5.694	4.373	3.089	3.756	1.10751205131126	High	Female	<=2	non_amplified	non_high_risk	Stage_4	High
SEQC_NB241	0	1401	5.755	4.515	3.312	4.796	2.09103124377605	High	Male	>2	non_amplified	high_risk	Stage_4	High
SEQC_NB242	1	626	5.936	5.66	4.641	5.344	4.81025205820298	High	Female	>2	non_amplified	high_risk	Stage_4	High
SEQC_NB243	0	2790	5.104	3.732	1.865	3.084	0.372717407165057	Low	Male	>2	non_amplified	high_risk	Stage_4	High
SEQC_NB244	1	601	5.822	2.111	1.157	0.673	0.146149619711777	Low	Male	>2	non_amplified	high_risk	Stage_4	High
SEQC_NB245	1	2808	6.47	4.34	3.009	3.763	1.16600836843934	High	Male	>2	non_amplified	high_risk	Stage_4	High
SEQC_NB246	0	1925	4.732	3.166	2.657	3.361	0.987499005459329	High	Male	>2	non_amplified	high_risk	Stage_4	High
SEQC_NB247	0	1560	6.19	4.627	3.432	4.731	2.23549501121997	High	Male	>2	non_amplified	high_risk	Stage_4	High
SEQC_NB248	0	1624	5.812	4.301	3.473	4.563	2.34801277436743	High	Male	>2	non_amplified	high_risk	Stage_4	High
SEQC_NB249	0	2208	5.733	2.279	2.467	2.204	0.808898343765044	Low	Male	>2	non_amplified	high_risk	Stage_4	High
SEQC_NB250	1	1118	5.548	4.763	3.967	4.39	2.50701434968952	High	Female	>2	non_amplified	high_risk	Stage_4	High
SEQC_NB251	0	4508	5.76	3.181	1.932	2.237	0.359424744093253	Low	Male	>2	non_amplified	high_risk	Stage_4	High
SEQC_NB252	1	843	6.532	5.148	2.89	4.442	1.03990906743403	High	Female	<=2	non_amplified	high_risk	Stage_4	High
SEQC_NB253	0	1647	5.994	5.354	3.842	4.77	2.21975217045621	High	Female	<=2	non_amplified	non_high_risk	Stage_4	High
SEQC_NB254	0	2149	7.034	5.64	4.216	5.318	3.9207616962302	High	Male	<=2	amplified	high_risk	Stage_4	High
SEQC_NB255	1	602	5.916	3.506	2.961	4.043	1.75190627666157	High	Female	>2	non_amplified	high_risk	Stage_4	High
SEQC_NB256	1	889	7.336	5.598	4.604	5.43	5.96694752895518	High	Female	<=2	amplified	high_risk	Stage_4	High
SEQC_NB257	1	478	7.322	5.051	4.96	5.758	11.8911459897909	High	Female	>2	amplified	high_risk	Stage_4	High
SEQC_NB258	0	2092	6.177	5.056	4.462	5.757	6.92516746692576	High	Female	>2	amplified	high_risk	Stage_4	High
SEQC_NB259	1	711	7.029	5.193	4.551	5.316	6.24564308487869	High	Female	<=2	amplified	high_risk	Stage_4	High
SEQC_NB260	0	1792	6.96	5.061	4.306	4.946	4.50454595034479	High	Female	<=2	amplified	high_risk	Stage_4	High
SEQC_NB261	0	3570	6.627	3.955	3.198	4.656	2.55653174861644	High	Male	>2	amplified	high_risk	Stage_4	High
SEQC_NB262	1	454	7.124	5.511	4.789	5.375	6.81160037677281	High	Female	<=2	amplified	high_risk	Stage_4	High
SEQC_NB263	1	360	6.772	4.636	3.839	4.185	2.52346116217721	High	Female	>2	amplified	high_risk	Stage_4	High
SEQC_NB264	1	784	5.945	4.022	3.474	4.606	2.76727321523834	High	Female	>2	amplified	high_risk	Stage_4	High
SEQC_NB265	0	2275	7.19	4.454	3.906	4.665	3.85925431918386	High	Male	>2	amplified	high_risk	Stage_4	High
SEQC_NB266	0	2086	5.988	3.195	3.076	4.221	2.43302537402673	High	Female	>2	amplified	high_risk	Stage_4	High
SEQC_NB267	1	1695	6.725	5.208	3.97	5.057	3.31306581023562	High	Female	>2	amplified	high_risk	Stage_4	High
SEQC_NB268	1	499	6.759	5.487	4.743	5.465	6.63277658960915	High	Male	>2	amplified	high_risk	Stage_4	High
SEQC_NB269	1	1375	6.608	4.714	3.784	5.136	3.65921565433149	High	Female	<=2	amplified	high_risk	Stage_4	High
SEQC_NB270	1	391	7.029	5.019	3.949	4.899	3.4074279207151	High	Male	<=2	amplified	high_risk	Stage_4	High
SEQC_NB271	1	375	6.701	4.905	4.037	4.492	3.01861699728721	High	Male	<=2	amplified	high_risk	Stage_4	High
SEQC_NB272	0	1699	7.137	5.529	5.044	5.613	9.32198721111244	High	Male	>2	amplified	high_risk	Stage_4	High
SEQC_NB273	0	2907	5.062	2.737	1.237	1.342	0.148825489406008	Low	Male	<=2	non_amplified	non_high_risk	Stage_4S	Low
SEQC_NB274	0	1047	4.949	3.217	1.312	2.609	0.234941763388123	Low	Female	<=2	non_amplified	non_high_risk	Stage_4S	Low
SEQC_NB275	0	3571	4.41	1.446	1.266	0.552	0.169843064573058	Low	Female	<=2	non_amplified	non_high_risk	Stage_4S	Low
SEQC_NB276	0	3163	4.911	3.426	1.778	2.745	0.329541030660739	Low	Male	<=2	non_amplified	non_high_risk	Stage_4S	Low
SEQC_NB277	0	4844	5.099	3.833	3.583	4.094	2.2948160990875	High	Female	<=2	non_amplified	non_high_risk	Stage_4S	High
SEQC_NB278	0	3328	5.256	5.06	3.542	5.418	2.5107393327584	High	Male	<=2	non_amplified	non_high_risk	Stage_4S	High
SEQC_NB279	0	3245	5.047	3.595	2.513	2.142	0.41297991684083	Low	Male	<=2	non_amplified	non_high_risk	Stage_4S	Low
SEQC_NB280	0	3493	4.79	2.731	3.154	2.243	1.03203582786489	High	Female	<=2	non_amplified	non_high_risk	Stage_4S	High
SEQC_NB281	0	5060	4.785	2.029	1.06	0.862	0.135502321943971	Low	Male	<=2	non_amplified	non_high_risk	Stage_4S	Low
SEQC_NB282	0	2280	5.086	3.876	3.24	4.323	1.91704952803224	High	Male	<=2	non_amplified	non_high_risk	Stage_4S	High
SEQC_NB283	0	3340	4.788	3.829	3	3.492	1.03347403701872	High	Male	<=2	non_amplified	non_high_risk	Stage_4S	High
SEQC_NB284	0	2785	5.446	5.179	4.343	5.468	4.71710545053509	High	Male	<=2	non_amplified	non_high_risk	Stage_4S	High
SEQC_NB285	0	3901	5.003	3.708	2.928	3.033	0.843496510346742	Low	Male	<=2	non_amplified	non_high_risk	Stage_4S	Low
SEQC_NB286	0	3451	5.051	2.851	1.505	2.12	0.256714637007085	Low	Male	<=2	non_amplified	non_high_risk	Stage_4S	Low
SEQC_NB287	1	2410	4.881	3.352	2.919	3.506	1.22380078937976	High	Female	<=2	non_amplified	non_high_risk	Stage_4S	High
SEQC_NB288	0	2641	5.022	3.611	2.771	3.373	0.922710800609464	High	Female	<=2	non_amplified	non_high_risk	Stage_4S	High
SEQC_NB289	1	419	5.248	4.057	3.385	4.406	2.1077803950965	High	Female	<=2	non_amplified	non_high_risk	Stage_4S	High
SEQC_NB290	0	2631	5.593	4.965	3.915	4.884	2.82080812401356	High	Male	<=2	non_amplified	non_high_risk	Stage_4S	High
SEQC_NB291	0	2588	4.265	2.421	2.294	1.993	0.496268938384415	Low	Female	<=2	non_amplified	non_high_risk	Stage_4S	Low
SEQC_NB292	0	1579	4.966	4.398	3.632	4.166	1.88547995217416	High	Male	<=2	non_amplified	non_high_risk	Stage_4S	High
SEQC_NB293	0	2425	5.007	4.45	2.646	3.626	0.64784023071917	Low	Male	<=2	non_amplified	non_high_risk	Stage_4S	Low
SEQC_NB294	0	2249	5.286	3.851	1.995	1.988	0.232867665872889	Low	Female	<=2	non_amplified	non_high_risk	Stage_4S	Low
SEQC_NB295	0	1647	5.791	3.839	2.522	2.443	0.474535320883179	Low	Female	<=2	non_amplified	non_high_risk	Stage_4S	Low
SEQC_NB296	0	2245	4.918	1.414	1.25	1.148	0.243452670555013	Low	Male	<=2	non_amplified	non_high_risk	Stage_4S	Low
SEQC_NB297	0	2169	4.991	2.727	2.382	2.026	0.515901247766109	Low	Male	<=2	non_amplified	non_high_risk	Stage_4S	Low
SEQC_NB298	0	998	5.331	3.061	2.122	2.252	0.421305137248843	Low	Female	<=2	non_amplified	non_high_risk	Stage_4S	Low
SEQC_NB299	0	2113	5.398	3.233	1.653	2.346	0.283868651060561	Low	Male	<=2	non_amplified	non_high_risk	Stage_4S	Low
SEQC_NB300	0	3303	5.352	3.993	2.785	3.524	0.882052495868009	Low	Male	<=2	non_amplified	non_high_risk	Stage_4S	Low
SEQC_NB301	0	1393	4.94	3.409	2.451	2.725	0.562988695467542	Low	Male	<=2	non_amplified	non_high_risk	Stage_4S	Low
SEQC_NB302	0	1689	5.894	4.798	3.571	3.585	1.26308087492804	High	Female	<=2	non_amplified	non_high_risk	Stage_4	High
SEQC_NB303	0	1323	5.532	3.482	2.583	3.673	1.04130144779614	High	Male	<=2	non_amplified	non_high_risk	Stage_1	Low
SEQC_NB304	0	2005	6.418	4.876	3.85	5.158	3.53923013404106	High	Male	<=2	non_amplified	non_high_risk	Stage_4S	High
SEQC_NB305	1	66	5.136	4.495	3.9	4.61	2.84116042905055	High	Female	<=2	non_amplified	non_high_risk	Stage_4S	High
SEQC_NB306	0	2482	5.465	3.651	2.054	2.729	0.394067064700418	Low	Female	<=2	non_amplified	non_high_risk	Stage_4S	Low
SEQC_NB307	0	1439	4.76	2.637	2.179	1.82	0.401239924346976	Low	Female	<=2	non_amplified	non_high_risk	Stage_4S	Low
SEQC_NB308	0	1998	6.178	4.085	4.088	3.982	3.30996419474772	High	Female	<=2	non_amplified	non_high_risk	Stage_4S	High
SEQC_NB309	0	1907	5.216	3.764	2.44	3.282	0.648583016165361	Low	Male	<=2	non_amplified	non_high_risk	Stage_4S	Low
SEQC_NB310	0	2103	5.369	4.38	3.675	3.665	1.61376860496553	High	Male	<=2	non_amplified	non_high_risk	Stage_4S	High
SEQC_NB311	0	2798	5.179	5.501	3.926	4.762	1.99852348450428	High	Female	<=2	non_amplified	non_high_risk	Stage_4S	High
SEQC_NB312	0	2724	5.421	3.421	2.729	2.873	0.797668967040564	Low	Male	<=2	non_amplified	non_high_risk	Stage_4S	Low
SEQC_NB313	0	2101	6.695	5.297	4.115	5.041	3.52975715037631	High	Male	<=2	amplified	high_risk	Stage_4S	High
SEQC_NB314	1	539	6.355	5.076	4.064	4.385	2.59388240719348	High	Male	<=2	amplified	high_risk	Stage_4	High
SEQC_NB315	0	1870	4.554	2.65	2.557	2.431	0.710226061324424	Low	Male	<=2	non_amplified	non_high_risk	Stage_2	Low
SEQC_NB316	1	209	5.961	2.851	3.071	3.148	1.65781117800706	High	Male	<=2	amplified	high_risk	Stage_4S	High
SEQC_NB317	0	1069	5.748	2.355	0.733	1.152	0.117463327298514	Low	Female	>2	non_amplified	non_high_risk	Stage_2	Low
SEQC_NB318	0	1140	5.149	3.88	2.462	2.871	0.506836440431598	Low	Female	<=2	non_amplified	non_high_risk	Stage_1	Low
SEQC_NB319	1	412	7.583	5.461	4.836	5.488	8.09752946202054	High	Male	<=2	amplified	high_risk	Stage_4	High
SEQC_NB320	1	735	6.424	5.131	4.297	4.487	3.22980553243817	High	Male	>2	non_amplified	high_risk	Stage_4	High
SEQC_NB321	1	846	6.376	4.882	4.486	4.835	4.95743430744944	High	Male	>2	amplified	high_risk	Stage_4	High
SEQC_NB322	1	487	6.833	5.205	3.911	4.597	2.55513582495457	High	Male	>2	amplified	high_risk	Stage_4	High
SEQC_NB323	1	510	5.896	5.278	4.779	4.81	4.8693616074641	High	Male	<=2	non_amplified	non_high_risk	Stage_4	High
SEQC_NB324	0	1740	5.09	3.088	2.133	1.704	0.310631983301095	Low	Male	<=2	non_amplified	non_high_risk	Stage_1	Low
SEQC_NB325	0	1110	5.367	2.787	1.599	1.563	0.224750826596252	Low	Male	<=2	non_amplified	non_high_risk	Stage_1	Low
SEQC_NB326	1	90	6.733	4.693	4.787	4.69	6.66983974834917	High	Female	>2	amplified	high_risk	Stage_4	High
SEQC_NB327	1	720	6.081	3.602	3.093	3.52	1.46794864971807	High	Male	<=2	amplified	high_risk	Stage_2	High
SEQC_NB328	1	330	6.654	5.862	4.414	4.644	2.83618272915128	High	Female	>2	amplified	high_risk	Stage_4	High
SEQC_NB329	0	4669	6.615	4.07	3.445	3.864	1.99235277840351	High	Male	<=2	non_amplified	non_high_risk	Stage_4	High
SEQC_NB330	0	2947	5.514	3.02	2.531	2.15	0.577528034017356	Low	Male	<=2	non_amplified	non_high_risk	Stage_4	Low
SEQC_NB331	1	1049	6.647	4.359	4.115	4.454	4.00307354612987	High	Male	>2	amplified	high_risk	Stage_4	High
SEQC_NB332	0	2871	8.615	6.379	5.481	6.785	19.3125974281069	High	Male	<=2	non_amplified	high_risk	Stage_4	High
SEQC_NB333	1	1229	6.503	4.426	4.207	4.004	3.28442746663661	High	Male	>2	non_amplified	high_risk	Stage_4	High
SEQC_NB334	0	2135	6.272	4.522	3.316	3.767	1.33994061549417	High	Female	<=2	non_amplified	non_high_risk	Stage_4	High
SEQC_NB335	1	1341	6.478	3.764	3.145	5.064	3.20924971701643	High	Female	>2	non_amplified	high_risk	Stage_4	High
SEQC_NB336	0	2051	8.082	4.947	5.431	5.558	18.0314830424179	High	Male	>2	amplified	high_risk	Stage_4	High
SEQC_NB337	1	239	5.44	4.398	4.024	4.043	2.56887590644017	High	Male	>2	non_amplified	high_risk	Stage_4	High
SEQC_NB338	0	2432	7.524	5.396	5.31	5.287	10.9157708674055	High	Female	>2	amplified	high_risk	Stage_4	High
SEQC_NB339	1	269	7.536	3.992	3.863	4.516	4.45366127989686	High	Female	<=2	amplified	high_risk	Stage_4	High
SEQC_NB340	0	810	5.465	2.955	2.133	2.625	0.545215006202695	Low	Female	<=2	non_amplified	non_high_risk	Stage_1	Low
SEQC_NB341	0	1440	4.835	3.404	2.691	3.388	0.935587960957713	High	Male	>2	non_amplified	high_risk	Stage_4	High
SEQC_NB342	0	1410	5.341	3.389	2.054	2.732	0.437271556097558	Low	Female	<=2	non_amplified	non_high_risk	Stage_1	Low
SEQC_NB343	0	150	4.952	4.025	3.131	2.888	0.794559488063632	Low	Female	<=2	non_amplified	non_high_risk	Stage_1	Low
SEQC_NB344	0	720	4.849	3.265	2.987	2.294	0.734246150838784	Low	Male	<=2	non_amplified	non_high_risk	Stage_1	Low
SEQC_NB345	0	1470	5.491	3.168	2.845	1.681	0.548004591642479	Low	Male	<=2	non_amplified	non_high_risk	Stage_1	Low
SEQC_NB346	0	1590	5.377	3.605	2.445	2.562	0.49967315163263	Low	Female	<=2	non_amplified	non_high_risk	Stage_1	Low
SEQC_NB347	0	1080	5.524	3.938	2.615	4.182	1.11796995337522	High	Female	<=2	non_amplified	non_high_risk	Stage_1	Low
SEQC_NB348	0	1984	4.963	3.812	3.352	3.325	1.29575922000145	High	Male	<=2	non_amplified	non_high_risk	Stage_1	Low
SEQC_NB349	0	5040	6.729	4.403	3.931	3.723	2.38572498762417	High	Female	<=2	non_amplified	non_high_risk	Stage_3	High
SEQC_NB350	0	4890	5.475	4.089	2.612	2.211	0.390322142801664	Low	Female	<=2	non_amplified	non_high_risk	Stage_3	Low
SEQC_NB351	0	6600	6.97	4.019	4.99	4.304	9.03110126291638	High	Male	>2	non_amplified	high_risk	Stage_4	High
SEQC_NB352	0	2280	6.403	2.731	3.304	3.127	2.20148724108958	High	Male	>2	non_amplified	high_risk	Stage_4	High
SEQC_NB353	1	2010	6.849	3.362	3.288	3.469	2.04854064824205	High	Male	>2	non_amplified	non_high_risk	Stage_3	High
SEQC_NB354	1	441	6.47	5.266	4.334	4.809	3.69189445644677	High	Female	<=2	non_amplified	non_high_risk	Stage_4	High
SEQC_NB355	0	2804	5.289	2.921	1.998	1.475	0.275357419044188	Low	Male	<=2	non_amplified	non_high_risk	Stage_1	Low
SEQC_NB356	0	4602	4.939	2.546	2.845	1.937	0.768465177726715	Low	Male	>2	non_amplified	non_high_risk	Stage_2	Low
SEQC_NB357	0	3903	5.145	3.507	2.313	2.523	0.44814276657754	Low	Female	<=2	non_amplified	non_high_risk	Stage_3	Low
SEQC_NB358	0	4410	5.558	4.452	2.708	3.097	0.560415079304041	Low	Female	<=2	non_amplified	non_high_risk	Stage_3	Low
SEQC_NB359	1	1152	5.713	3.11	3.32	3.927	2.56327668328057	High	Male	>2	non_amplified	high_risk	Stage_4	High
SEQC_NB360	1	1063	7.173	6.046	3.795	4.66	1.71741856647814	High	Male	>2	non_amplified	high_risk	Stage_4	High
SEQC_NB361	0	1628	7.807	5.119	3.778	4.806	2.99229670328035	High	Male	<=2	non_amplified	non_high_risk	Stage_4	High
SEQC_NB362	1	1073	6.816	4.876	3.849	4.093	2.19332259391694	High	Male	<=2	amplified	high_risk	Stage_4	High
SEQC_NB363	0	1330	4.823	0.642	2.021	1.568	0.773306119825806	Low	Male	<=2	non_amplified	non_high_risk	Stage_4S	Low
SEQC_NB364	0	1890	5.149	3.287	2.686	3.468	1.0627438187379	High	Male	<=2	non_amplified	non_high_risk	Stage_4S	High
SEQC_NB365	0	1567	4.861	3.44	2.656	2.879	0.698141339710364	Low	Male	<=2	non_amplified	non_high_risk	Stage_4S	Low
SEQC_NB366	0	3625	5.141	4.261	2.621	2.621	0.427538625753401	Low	Male	<=2	non_amplified	non_high_risk	Stage_4S	Low
SEQC_NB367	0	3131	5.084	2.932	1.59	1.718	0.217901	Low	Female	<=2	non_amplified	non_high_risk	Stage_1	Low
SEQC_NB368	0	2852	4.895	3.095	2.732	3.11	0.975270762656985	High	Female	<=2	non_amplified	non_high_risk	Stage_1	Low
SEQC_NB369	1	727	6.195	4.527	2.807	4.543	1.29816456499878	High	Male	>2	non_amplified	high_risk	Stage_4	High
SEQC_NB370	0	2015	5.432	4.332	3.296	3.793	1.31071784326771	High	Male	<=2	non_amplified	non_high_risk	Stage_1	Low
SEQC_NB371	1	541	6.173	5.041	3.88	4.752	2.66951777926764	High	Female	>2	non_amplified	high_risk	Stage_4	High
SEQC_NB372	0	2174	6.616	4.078	3.592	4.544	3.12419419495873	High	Male	>2	non_amplified	high_risk	Stage_4	High
SEQC_NB373	1	209	6.701	3.991	4.003	4.714	4.94975219468648	High	Female	<=2	amplified	high_risk	Stage_4	High
SEQC_NB374	0	3234	6.931	6.014	5.07	5.881	8.5132366466027	High	Male	>2	non_amplified	high_risk	Stage_4	High
SEQC_NB375	1	364	6.702	4.595	5.212	5.757	16.5017637694438	High	Male	>2	non_amplified	high_risk	Stage_4	High
SEQC_NB376	1	498	8.221	4.63	4.335	4.023	4.14659508689244	High	Male	>2	non_amplified	high_risk	Stage_4	High
SEQC_NB377	1	2324	5.973	4.056	2.85	2.796	0.680202983640735	Low	Male	>2	non_amplified	high_risk	Stage_4	High
SEQC_NB378	1	415	7.06	5.093	4.603	4.831	5.37596778549547	High	Female	>2	amplified	high_risk	Stage_4	High
SEQC_NB379	0	2054	6.892	4.209	4.234	5.03	6.45433176995296	High	Male	>2	non_amplified	high_risk	Stage_4	High
SEQC_NB380	0	2771	6.208	4.828	5.347	6.03	17.8023005337734	High	Female	<=2	non_amplified	non_high_risk	Stage_4	High
SEQC_NB381	1	345	6.304	5.429	5.815	4.888	11.3216045758119	High	Female	<=2	amplified	high_risk	Stage_4	High
SEQC_NB382	0	5070	4.985	3.468	2.97	2.239	0.654347061862788	Low	Female	<=2	non_amplified	non_high_risk	Stage_2	Low
SEQC_NB383	1	207	6.545	4.107	4.429	4.715	6.46434036989025	High	Male	>2	amplified	high_risk	Stage_4	High
SEQC_NB384	1	3809	5.647	5.519	3.21	4.765	1.19213802238617	High	Female	>2	non_amplified	high_risk	Stage_4	High
SEQC_NB385	1	1454	5.672	4.402	3.315	4.223	1.64363083513978	High	Female	>2	non_amplified	high_risk	Stage_4	High
SEQC_NB386	1	2132	4.813	2.961	2.785	3.44	1.25928063334684	High	Female	>2	non_amplified	high_risk	Stage_4	High
SEQC_NB387	0	3011	5.573	1.713	1.811	0.38	0.246388744972046	Low	Male	<=2	non_amplified	non_high_risk	Stage_4	Low
SEQC_NB388	1	1014	6.898	4.44	4.074	4.412	3.77540102816821	High	Male	>2	non_amplified	high_risk	Stage_4	High
SEQC_NB389	0	4090	6.39	4.27	2.846	4.096	1.2344548378329	High	Male	<=2	amplified	high_risk	Stage_4	High
SEQC_NB390	1	467	7.972	5.901	6.05	5.342	16.9994450259626	High	Female	>2	non_amplified	high_risk	Stage_4	High
SEQC_NB391	0	2818	6.373	4.554	2.684	3.309	0.645580724454342	Low	Male	>2	non_amplified	high_risk	Stage_4	High
SEQC_NB392	1	766	6.555	4.323	3.994	4.151	3.14484042380382	High	Male	>2	non_amplified	high_risk	Stage_4	High
SEQC_NB393	1	1235	5.512	3.806	3.2	3.984	1.70878415332307	High	Male	>2	non_amplified	high_risk	Stage_4	High
SEQC_NB394	0	2269	5.357	2.352	1.452	2.067	0.311839771861933	Low	Male	>2	non_amplified	high_risk	Stage_4	High
SEQC_NB395	0	2442	5.194	1.927	2.019	1.202	0.37818920552301	Low	Female	>2	non_amplified	non_high_risk	Stage_2	Low
SEQC_NB396	1	1401	5.96	4.188	2.522	3.51	0.702374731828244	Low	Female	>2	non_amplified	high_risk	Stage_4	High
SEQC_NB397	0	3571	5.092	4.451	2.348	2.514	0.297885384466097	Low	Male	<=2	non_amplified	non_high_risk	Stage_4S	Low
SEQC_NB398	0	2807	5.289	3.599	1.887	2.209	0.267206100588574	Low	Male	<=2	non_amplified	non_high_risk	Stage_4S	Low
SEQC_NB399	0	978	6.954	4.094	4.18	5.071	6.69726310693483	High	Male	>2	non_amplified	high_risk	Stage_4	High
SEQC_NB400	0	834	6.447	5.01	2.353	4.379	0.692991188137112	Low	Male	>2	non_amplified	high_risk	Stage_4	High
SEQC_NB401	0	1382	6.286	4.098	3.366	3.927	1.82981898898166	High	Male	>2	non_amplified	high_risk	Stage_4	High
SEQC_NB402	0	1242	5.832	3.729	2.792	3.575	1.08759920704053	High	Female	>2	non_amplified	high_risk	Stage_4	High
SEQC_NB403	1	203	6.735	4.338	4.47	4.189	4.74961073051154	High	Male	<=2	amplified	high_risk	Stage_4	High
SEQC_NB404	1	425	6.656	4.942	4.185	4.714	3.70585923234476	High	Female	<=2	amplified	high_risk	Stage_4	High
SEQC_NB405	0	608	7.493	5.637	4.759	4.728	4.77649278031584	High	Male	>2	amplified	high_risk	Stage_4	High
SEQC_NB406	1	380	6.846	4.833	3.795	4.412	2.51831032964462	High	Female	>2	amplified	high_risk	Stage_4	High
SEQC_NB407	1	463	7.615	4.996	5.013	5.247	10.2382834748482	High	Male	>2	amplified	high_risk	Stage_3	High
SEQC_NB408	1	555	5.307	4.321	3.762	3.747	1.83505462852974	High	Male	>2	amplified	high_risk	Stage_4	High
SEQC_NB409	0	588	4.863	2.996	1.787	2.546	0.362851718677037	Low	Male	>2	non_amplified	high_risk	Stage_4	High
SEQC_NB410	0	259	5.14	5.098	4.15	4.661	2.70969947970757	High	Female	>2	non_amplified	high_risk	Stage_4	High
SEQC_NB411	0	1266	5.528	3.484	2.052	3.078	0.508147655918446	Low	Female	>2	non_amplified	high_risk	Stage_4	High
SEQC_NB412	0	2141	5.496	2.372	1.722	2.438	0.468146844548078	Low	Male	>2	non_amplified	high_risk	Stage_4	High
SEQC_NB413	0	232	6.854	4.13	4.03	4.588	4.54871343336016	High	Female	>2	amplified	high_risk	Stage_4	High
SEQC_NB414	1	663	7.208	4.541	4.246	4.52	4.53408263158604	High	Male	>2	amplified	high_risk	Stage_4	High
SEQC_NB415	0	785	7.944	5.693	5.336	5.251	10.0903210911458	High	Female	>2	amplified	high_risk	Stage_4	High
SEQC_NB416	0	966	4.646	3.164	2.908	2.768	0.889813273655827	Low	Male	>2	non_amplified	non_high_risk	Stage_2	Low
SEQC_NB417	0	1176	4.978	3.16	3.145	3.315	1.4701060690296	High	Male	<=2	non_amplified	non_high_risk	Stage_4S	High
SEQC_NB418	0	1035	7.016	4.315	3.971	3.128	1.97793100286633	High	Male	>2	non_amplified	high_risk	Stage_4	High
SEQC_NB419	0	264	5.147	3.405	2.034	1.968	0.28573611292824	Low	Female	<=2	non_amplified	non_high_risk	Stage_2	Low
SEQC_NB420	0	1862	5.467	2.489	2.696	2.355	0.92011517198731	High	Female	>2	non_amplified	non_high_risk	Stage_1	Low
SEQC_NB421	0	1916	5.498	4.026	4.118	3.584	2.62633567915432	High	Male	<=2	non_amplified	non_high_risk	Stage_4S	High
SEQC_NB422	0	1174	6.313	4.932	3.408	4.436	1.67753476821321	High	Male	>2	non_amplified	high_risk	Stage_4	High
SEQC_NB423	0	1423	6.229	3.874	2.936	3.423	1.11311420450866	High	Male	<=2	non_amplified	non_high_risk	Stage_4	High
SEQC_NB424	0	1239	6.662	5.444	4.105	4.435	2.41804558395634	High	Female	<=2	amplified	high_risk	Stage_4	High
SEQC_NB425	0	1813	5.948	3.953	3.065	3.731	1.33839087978592	High	Male	<=2	non_amplified	non_high_risk	Stage_4	High
SEQC_NB426	0	2669	6.736	4.407	3.094	3.628	1.17019788080788	High	Male	>2	non_amplified	high_risk	Stage_4	High
SEQC_NB427	0	1598	5.886	4.63	3.492	3.166	1.03880335821647	High	Male	<=2	non_amplified	non_high_risk	Stage_4	High
SEQC_NB428	0	1053	7.091	5.173	3.979	4.403	2.56658531981859	High	Male	<=2	amplified	high_risk	Stage_4	High
SEQC_NB429	0	2977	4.267	2.963	0.778	1.882	0.110498460844419	Low	Female	<=2	non_amplified	non_high_risk	Stage_4	Low
SEQC_NB430	0	1379	7.082	4.674	3.358	2.823	0.896755243227075	Low	Male	>2	amplified	high_risk	Stage_4	High
SEQC_NB431	0	280	7.038	4.07	3.943	3.956	3.26360102358675	High	Female	<=2	amplified	high_risk	Stage_4	High
SEQC_NB432	0	3238	7.746	5.471	3.518	3.618	1.14498003425139	High	Female	<=2	amplified	high_risk	Stage_4	High
SEQC_NB433	0	1242	5.404	3.395	2.052	2.235	0.343110973660049	Low	Female	<=2	non_amplified	non_high_risk	Stage_4	Low
SEQC_NB434	0	3045	6.957	5.434	3.785	4.008	1.58218	High	Male	<=2	non_amplified	non_high_risk	Stage_4	High
SEQC_NB435	0	1705	6.935	5.068	4.679	4.974	6.1028248503687	High	Female	<=2	non_amplified	non_high_risk	Stage_4	High
SEQC_NB436	0	3846	7.045	4.621	3.822	4.248	2.67535648678733	High	Male	>2	non_amplified	high_risk	Stage_4	High
SEQC_NB437	1	12	7.824	5.734	5.204	5.774	11.3852870837294	High	Female	>2	amplified	high_risk	Stage_4	High
SEQC_NB438	1	454	6.73	5.752	4.314	5.352	3.94562405391462	High	Male	>2	amplified	high_risk	Stage_4	High
SEQC_NB439	1	928	7.533	4.188	3.474	3.981	2.29663842378063	High	Male	>2	non_amplified	high_risk	Stage_4	High
SEQC_NB440	1	798	7.023	4.48	5.991	5.794	34.1882770458742	High	Male	>2	non_amplified	high_risk	Stage_4	High
SEQC_NB441	0	2989	6.973	5.427	3.484	4.178	1.3623251124813	High	Male	<=2	non_amplified	non_high_risk	Stage_4	High
SEQC_NB442	1	1174	7.368	4.913	4.447	5.028	5.90067214414385	High	Female	>2	non_amplified	high_risk	Stage_4	High
SEQC_NB443	1	476	8.123	5.027	5.642	5.854	23.9321694130127	High	Female	>2	amplified	high_risk	Stage_4	High
SEQC_NB444	1	593	7.63	5.841	5.852	4.99	12.015253542202	High	Male	>2	amplified	high_risk	Stage_4	High
SEQC_NB445	1	218	7.917	5.51	5.619	5.611	16.3379210768022	High	Male	>2	non_amplified	high_risk	Stage_4	High
SEQC_NB446	1	1187	6.588	4.499	3.794	4.471	2.91622247161696	High	Male	>2	non_amplified	high_risk	Stage_4	High
SEQC_NB447	1	1058	6.761	3.251	3.739	4.034	4.03037717580635	High	Male	>2	non_amplified	high_risk	Stage_4	High
SEQC_NB448	0	600	7.601	4.543	4.137	4.704	4.77905677907818	High	Female	>2	non_amplified	high_risk	Stage_4	High
SEQC_NB449	0	2739	8.33	6.141	5.627	6.058	16.2551107252654	High	Female	<=2	amplified	high_risk	Stage_4	High
SEQC_NB450	0	4890	7.519	5.522	3.656	5.152	2.59385605328443	High	Male	<=2	non_amplified	non_high_risk	Stage_2	High
SEQC_NB451	0	4110	6.571	5.259	3.655	4.916	2.30686491848462	High	Male	<=2	non_amplified	non_high_risk	Stage_2	High
SEQC_NB452	0	1560	6.599	5.018	3.302	3.708	1.07213836139691	High	Female	<=2	non_amplified	non_high_risk	Stage_1	Low
SEQC_NB453	0	1290	6.675	3.699	3.368	3.763	2.12281988652759	High	Male	<=2	non_amplified	non_high_risk	Stage_2	High
SEQC_NB454	1	200	6.983	4.276	4.319	4.962	6.55163250827996	High	Male	<=2	non_amplified	high_risk	Stage_4	High
SEQC_NB455	0	2222	6.398	5.339	4.165	5.327	4.00125343448991	High	Male	<=2	non_amplified	non_high_risk	Stage_4	High
SEQC_NB456	1	495	7.226	5.611	5.507	5.846	14.7227165891134	High	Male	<=2	amplified	high_risk	Stage_4	High
SEQC_NB457	1	870	6.21	4.589	4.923	5.258	9.66446036310963	High	Male	>2	amplified	high_risk	Stage_4	High
SEQC_NB458	1	1397	6.066	5.092	3.978	4.322	2.24904450042601	High	Female	>2	non_amplified	high_risk	Stage_4	High
SEQC_NB459	0	1195	6.065	5.084	3.417	4.721	1.76161215597566	High	Male	<=2	amplified	high_risk	Stage_1	High
SEQC_NB460	0	1391	7.197	5.249	4.38	4.884	4.38408059059867	High	Female	<=2	amplified	high_risk	Stage_2	High
SEQC_NB461	0	577	7.1	5.303	4.561	4.94	5.01771183285624	High	Male	<=2	amplified	high_risk	Stage_4	High
SEQC_NB462	0	652	6.304	4.573	3.226	3.999	1.37309189194421	High	Female	<=2	non_amplified	non_high_risk	Stage_4	High
SEQC_NB463	0	629	6.497	4.776	3.927	3.805	2.03409734259164	High	Female	<=2	non_amplified	non_high_risk	Stage_1	Low
SEQC_NB464	1	167	4.986	3.916	4.374	3.965	3.83124618071597	High	Male	>2	non_amplified	high_risk	Stage_4	High
SEQC_NB465	0	404	7.592	6.113	4.906	6.092	8.61622234819701	High	Female	<=2	amplified	high_risk	Stage_4	High
SEQC_NB466	0	651	6.737	3.455	2.9	3.009	1.13380999431137	High	Female	>2	non_amplified	high_risk	Stage_4	High
SEQC_NB467	0	268	6.761	4.602	4.912	5.151	9.67472690590517	High	Male	>2	non_amplified	high_risk	Stage_4	High
SEQC_NB468	0	176	6.209	2.626	2.806	2.752	1.26025672242398	High	Male	<=2	non_amplified	non_high_risk	Stage_4	High
SEQC_NB469	0	648	6.927	4.928	4.058	4.676	3.42243078593162	High	Male	>2	amplified	high_risk	Stage_4	High
SEQC_NB470	0	2886	5.118	3.875	2.516	3.228	0.630294315928531	Low	Male	<=2	non_amplified	non_high_risk	Stage_1	Low
SEQC_NB471	0	2591	4.841	3.493	2.262	1.95	0.313999714206776	Low	Female	<=2	non_amplified	non_high_risk	Stage_1	Low
SEQC_NB472	0	1235	6.034	4.809	3.421	3.928	1.34552905386177	High	Female	<=2	non_amplified	non_high_risk	Stage_1	Low
SEQC_NB473	0	1788	6.127	3.964	2.446	2.608	0.477828594469831	Low	Female	<=2	non_amplified	non_high_risk	Stage_1	Low
SEQC_NB474	0	1903	4.855	4.291	2.933	2.99	0.625938092909943	Low	Female	<=2	non_amplified	non_high_risk	Stage_3	Low
SEQC_NB475	1	262	8.303	5.311	4.831	4.598	6.07502478746778	High	Male	>2	amplified	high_risk	Stage_4	High
SEQC_NB476	0	1059	4.848	2.646	2.069	2.323	0.474936460258359	Low	Female	>2	non_amplified	non_high_risk	Stage_3	Low
SEQC_NB477	0	981	5.176	3.375	2.85	2.342	0.668509878121514	Low	Male	<=2	non_amplified	non_high_risk	Stage_3	Low
SEQC_NB478	0	3567	6.274	3.279	2.779	2.587	0.854032189724883	Low	Male	>2	non_amplified	high_risk	Stage_4	High
SEQC_NB479	0	1531	5.071	2.472	0.482	-0.537	0.0363681597958202	Low	Female	>2	non_amplified	non_high_risk	Stage_1	Low
SEQC_NB480	0	229	6.142	4.362	3.072	3.053	0.819816951646233	Low	Male	>2	non_amplified	high_risk	Stage_4	High
SEQC_NB481	0	383	7.52	5.011	4.448	3.726	3.02241519573075	High	Male	>2	amplified	high_risk	Stage_4	High
SEQC_NB482	0	152	5.502	3.947	2.589	2.247	0.417319086202249	Low	Male	<=2	non_amplified	non_high_risk	Stage_4	Low
SEQC_NB483	0	1854	6.066	4.863	3.391	3.87	1.25097901556237	High	Female	<=2	non_amplified	non_high_risk	Stage_1	Low
SEQC_NB484	0	187	7.323	4.95	4.333	3.827	2.90872689963579	High	Female	>2	amplified	high_risk	Stage_2	High
SEQC_NB485	0	92	6.895	4.827	3.874	3.842	2.03989999010858	High	Female	<=2	amplified	high_risk	Stage_3	High
SEQC_NB486	0	413	7.65	4.028	3.61	3.822	2.57874963893226	High	Male	<=2	amplified	high_risk	Stage_2	High
SEQC_NB487	0	1117	6.099	3.821	3.763	4.642	3.95419792840999	High	Male	<=2	amplified	high_risk	Stage_4	High
SEQC_NB488	0	995	6.407	4.678	4.186	4.347	3.37668410011283	High	Female	<=2	non_amplified	non_high_risk	Stage_4	High
SEQC_NB489	0	877	7.162	4.598	3.745	4.519	2.95075483079571	High	Female	>2	amplified	high_risk	Stage_4	High
SEQC_NB490	0	1098	7.378	5.515	4.452	4.546	3.56277830905274	High	Female	>2	amplified	high_risk	Stage_4	High
SEQC_NB491	0	987	7.113	5.729	4.235	5.343	3.90986176574002	High	Male	>2	non_amplified	high_risk	Stage_4	High
SEQC_NB492	1	892	6.515	4.455	4.098	4.525	3.85375153125976	High	Male	>2	amplified	high_risk	Stage_4	High
SEQC_NB493	0	4487	5.573	3.804	2.441	3.884	0.897911392850351	Low	Male	<=2	non_amplified	non_high_risk	Stage_1	Low
SEQC_NB494	0	4828	5.456	3.809	2.007	2.602	0.331644455203256	Low	Male	<=2	non_amplified	non_high_risk	Stage_1	Low
SEQC_NB495	0	2467	5.309	3.839	2.066	2.744	0.361180859127814	Low	Male	<=2	non_amplified	non_high_risk	Stage_1	Low
SEQC_NB496	0	5780	5.429	4.379	3.119	4.095	1.29441257544258	High	Male	<=2	non_amplified	non_high_risk	Stage_1	Low
SEQC_NB497	0	4883	5.752	3.396	2.166	2.883	0.540365343955759	Low	Female	<=2	non_amplified	non_high_risk	Stage_1	Low
SEQC_NB498	0	2772	4.813	2.321	1.156	2.12	0.239844411895035	Low	Female	<=2	non_amplified	non_high_risk	Stage_1	Low

## Sheet: Table S6
Table S6. E2F group in E-MTAB-8248
sampleID	NME1	CKS2	MAD2L1	CDC25A	Age	INSS_stage	EFS	OS	EFS.time	OS.time	1p_statu	11q_statu	MYCN_statu	riskScore	E2Fs
NBC-1	16.1215454174253	13.8005818628623	13.5140019785667	11.7306805712051	>2	Stage_4	1	1	335.77	379.74	normal		amplified	2.27721386008642	High
NBC-10	15.7007696042201	12.9500041498905	11.5449734594442	10.3469755857628	>2	Stage_4	0	0	1785.78	1785.78	del/im		non amplified	1.08155067248073	High
NBC-100	15.0112274931279	12.4104727901427	10.0876	9.24624664595831	<=2	Stage_4S	0	0	2342.4	2342.4	normal		non amplified	0.579483192523045	Low
NBC-101	15.9233035338993	12.1093083082661	10.1751973237306	10.493190421683	<=2	Stage_4	0	0	2109.56	2109.56	normal		non amplified	0.542670629893878	Low
NBC-102	15.0550411214885	11.4909403298678	8.91577761074061	9.7427644901603	>2	Stage_1	0	0	1840.74	1840.74	normal		non amplified	0.235692577334312	Low
NBC-103	14.9802956225314	13.804203109595	12.2646428555029	11.0926241702739	<=2	Stage_4S	1	0	25.9822	85.9411	normal		non amplified	1.54103920614576	High
NBC-104	15.6919008401502	13.6196017616023	10.5748223277025	11.7837227167057	<=2	Stage_4	0	0	2077.58	2077.58	normal		non amplified	1.64524194140381	High
NBC-105	14.4621538754632	13.5140019785667	12.0828208954637	10.6885868641833	<=2	Stage_1	0	0	1622.89	1622.89	normal		non amplified	0.993351566117959	Low
NBC-106	14.5483789940227	10.9714651926136	10.2386468894331	10.0471481614639	<=2	Stage_2	0	0	1818.75	1818.75	normal		non amplified	0.108120511934958	Low
NBC-107	15.8096552992465	13.9009986199216	12.2385782199681	12.1523961679565	<=2	Stage_4	0	0	2067.58	2067.58	normal		non amplified	2.08102021907386	High
NBC-108	15.1523372632206	11.7481989262987	9.05746901534281	9.68201057279269	<=2	Stage_1	0	0	1722.82	1722.82	normal		non amplified	0.315476497451922	Low
NBC-109	15.8174446445008	13.8120452862903	12.7334859186794	11.9524747023371	>2	Stage_4	1	1	386.735	670.541	normal		non amplified	1.96584560147851	High
NBC-11	15.6990276626103	12.4697945010893	12.8670383011944	10.4204448240047	>2	Stage_4	1	1	958.344	1400.04	del/im	normal	non amplified	0.668036102581015	Low
NBC-111	14.7166238246869	12.9694134134666	11.7821490741194	10.9932614182994	<=2	Stage_1	0	0	1980.64	1980.64	normal		non amplified	0.640863526016628	Low
NBC-112	14.8613947032189	13.5323123422884	12.1093083082661	11.5490831700388	<=2	Stage_1	0	0	1783.78	1783.78	normal		non amplified	1.05926114658126	High
NBC-113	14.3617767271215	10.6841766415458	9.92760633793092	9.68304312585564	<=2	Stage_4S	0	0	865.407	865.407	normal		non amplified	0.0807079479378418	Low
NBC-114	14.2552246304407	14.5548402143073	12.9479506723596	13.3874540362937	>2	Stage_4	1	1	265.818	343.765	normal		non amplified	1.57209007897084	High
NBC-115	15.2220780321648	12.028571774696	10.6655165850319	10.6730040841559	<=2	Stage_3	0	0	825.435	825.435	normal		non amplified	0.355259900711598	Low
NBC-118	15.1335405328675	14.5720268782414	13.2687559035551	12.3511294618047	<=2	Stage_4	0	0	2021.62	2021.62	normal		non amplified	2.7555545323008	High
NBC-12	16.2194652426937	14.037435865237	13.3022595607717	11.5275411176391	>2	Stage_3	1	1	482.669	845.421	del/im	normal	non amplified	3.07306022602183	High
NBC-120	14.9331430697802	12.1806379664299	9.47272208738597	9.0224240899769	>2	Stage_1	1	0	196.865	1938.67	normal		non amplified	0.471203856498978	Low
NBC-122	14.7216904489122	12.4178884578542	9.47531013101939	9.41552942166847	<=2	Stage_1	0	0	1375.06	1375.06	normal		non amplified	0.504345211442578	Low
NBC-123	15.2690107402623	13.5087196294118	10.9686979117776	10.3797751833294	<=2	Stage_4S	0	0	1894.7	1894.7	normal		non amplified	1.51081000815418	High
NBC-124	15.0409034958232	13.0665496921558	11.6867806533362	10.6281946433064	<=2	Stage_3	0	0	1925.68	1925.68	normal		non amplified	0.858887079207537	Low
NBC-125	14.5778425085257	12.3520828764487	10.745155456994	10.8611849764634	>2	Stage_1	0	0	600.589	600.589	normal		non amplified	0.350125040337551	Low
NBC-126	15.2891876149642	12.2757387577748	11.1855674850259	10.8374544821752	<=2	Stage_3	0	0	1850.73	1850.73	normal		non amplified	0.446524105779496	Low
NBC-128	15.3672181190648	12.1669768927805	10.4328625064498	10.7497419202669	<=2	Stage_1	0	0	1465	1465	normal		non amplified	0.428030158762412	Low
NBC-129	15.0977918686094	14.8308269195328	13.0855606662953	12.1384119039629	<=2	Stage_1	0	0	1427.02	1427.02	normal		non amplified	3.57945325683186	High
NBC-130	14.7563926603915	11.5300467566964	11.2050982335775	10.4722458763836	<=2	Stage_1	0	0	1439.01	1439.01	normal		non amplified	0.184965849976556	Low
NBC-131	15.3641952833894	13.3723516093931	12.3956413269176	12.1360534200975	<=2	Stage_4	0	0	1623.89	1623.89	normal		non amplified	1.03950022901867	High
NBC-133	15.0001874693732	12.3133394551982	10.9574069409758	10.168940488334	<=2	Stage_1	0	0	1591.91	1591.91	normal		non amplified	0.451570167987011	Low
NBC-134	15.1857192664439	12.6666657574888	11.6533476665919	10.4858202811561	<=2	Stage_4S	0	0	1549.94	1549.94	normal		non amplified	0.644118602612483	Low
NBC-135	15.1401511868353	13.1002071057209	11.497855914579	10.3292123547097	>2	Stage_3	0	0	1334.09	1334.09	normal		non amplified	0.972461523678146	Low
NBC-136	14.6239758475458	10.1768896241126	9.64146564567464	8.77383089992034	<=2	Stage_4S	0	0	704.517	704.517	normal		non amplified	0.0650625231080492	Low
NBC-138	14.3121263193589	13.334863585891	10.6552644014323	9.45899468500953	<=2	Stage_2	0	0	1239.15	1239.15	normal		non amplified	0.967622470949457	Low
NBC-139	14.5559153464233	12.5061585574439	11.5272768318308	10.4666811957515	<=2	Stage_2	0	0	1475.99	1475.99	normal		non amplified	0.420309231304313	Low
NBC-141	15.3054177046394	12.8733207353233	11.5028643944494	10.669058883839	<=2	Stage_3	0	0	1288.12	1288.12	normal		non amplified	0.803805471145916	Low
NBC-142	15.6393919267472	12.313675082643	11.0342425251607	10.780175886001	<=2	Stage_1	0	0	1376.06	1376.06	normal		non amplified	0.547015617841461	Low
NBC-143	14.6288714794198	11.3114833160338	9.5112717486272	9.73094956107953	<=2	Stage_1	0	0	1544.94	1544.94	normal		non amplified	0.163501280680248	Low
NBC-144	14.9913344950248	11.9193701539046	11.2098229963346	9.85055239296518	<=2	Stage_1	0	0	1463	1463	normal		non amplified	0.325158035056079	Low
NBC-145	15.784276133827	11.6633711001929	10.1974983859282	9.7376721068197	>2	Stage_4	1	0	853.415	1462	normal		non amplified	0.376608866854466	Low
NBC-146	14.5834462485208	12.0025346821994	10.7506464055102	9.54169419619549	<=2	Stage_4S	0	0	1168.2	1168.2	normal		non amplified	0.309179598297363	Low
NBC-148	16.0083295801488	13.6096817809929	13.0267346171594	10.6996039610713	<=2	Stage_4	0	0	1135.22	1135.22	normal		non amplified	2.13340488068032	High
NBC-149	15.8174446445008	13.1791995184145	12.2668460258655	11.7557298324735	<=2	Stage_4S	0	0	1298.11	1298.11	normal		non amplified	1.1275682811294	High
NBC-150	15.9053483437968	13.984749706592	13.5387	11.5242629156793	<=2	Stage_4	1	1	325.777	390.732	del/im	normal	amplified	2.53429448589552	High
NBC-151	16.6699981357286	14.1064738336664	14.6200452401388	11.9855957159349	>2	Stage_4	1	1	440.698	477.673	del/im	normal	amplified	3.66567733226391	High
NBC-152	15.8605424852678	14.1909605919614	14.0651	12.0453551302252	<=2	Stage_4S	0	0	2616.21	2616.21	del/im	normal	amplified	2.76174863415335	High
NBC-153	15.4449441063499	13.111388094297	13.2212747213781	10.0664374942679	>2	Stage_4	0	0	3854.36	3854.36	del/im	normal	amplified	1.14178443796686	High
NBC-154	16.0274811111485	13.475837881323	13.6371677459285	11.7115004973399	>2	Stage_3	0	0	2009.62	2009.62	del/im	normal	amplified	1.61247408045799	High
NBC-155	16.6391688324175	13.8035848610203	13.8885468560912	12.2468680092263	<=2	Stage_4	1	0	417.714	3867.35	del/im	normal	amplified	2.64543209238935	High
NBC-156	15.8894734476646	14.0726476414975	13.9801757417149	12.4321524888049	<=2	Stage_4S	0	0	3537.58	3537.58	del/im	normal	amplified	2.36414437758589	High
NBC-157	15.6081751750519	13.8660620669473	14.1242393349869	10.5778699752016	>2	Stage_3	1	1	401.725	415.715	del/im	del	amplified	2.27286035529921	High
NBC-158	16.2128251476045	13.3923526725839	12.9702560760217	10.9647582728478	<=2	Stage_4	0	0	283.806	283.806	del/im	del	amplified	1.8331082810153	High
NBC-159	16.7321987814167	14.5207946767734	13.420676658425	11.7437690504793	<=2	Stage_4	0	0	2018.62	2018.62	del/im		amplified	5.86999298607412	High
NBC-16	14.3633707245129	13.7316521575934	11.5669	10.3991842148949	>2	Stage_4	1	1	644.559	898.385	normal	normal	non amplified	1.2274134716127	High
NBC-160	15.572928716584	13.8096259767685	10.4157104192816	10.8396376867911	>2	Stage_4	0	0	273.812	273.812	del/im		amplified	2.15702891451147	High
NBC-164	16.3472791398786	14.8762777720019	14.1546776294408	12.6117388637511	>2	Stage_4	1	0	467.68	3829.38	del/im		amplified	5.97633196167476	High
NBC-166	15.6081751750519	13.5449586583479	13.869841657496	11.8159697100456	<=2	Stage_1	0	0	3552.57	3552.57	del/im		amplified	1.39905668415645	High
NBC-167	16.351802933558	13.0598420455271	11.9645885391557	11.9533000037696	>2	Stage_4	1	0	565.613	3405.67	del/im		amplified	1.24793553995086	High
NBC-168	15.5130398839776	14.2591	13.7891432691516	10.7565139447058	<=2	Stage_4	0	0	2083.57	2083.57	del/im		amplified	3.0791590905652	High
NBC-169	16.3141868370468	14.6103276252327	13.9066893216091	12.3814001466534	>2	Stage_4	1	1	622.574	947.351	del/im		amplified	4.77153099329906	High
NBC-17	14.9367203819691	12.4766351655342	11.7107386715046	9.83363317995475	>2	Stage_4	1	0	790.459	2755.11	del/im		non amplified	0.532160217692131	Low
NBC-170	16.6959019993227	14.2451424399134	13.7640709318745	11.6300128583596	>2	Stage_4	0	0	3148.84	3148.84	del/im		amplified	4.51549801956423	High
NBC-171	16.0479448969662	14.3344612808789	13.2085371319376	12.2398037290024	>2	Stage_4	1	1	1071.27	1321.1	del/im		amplified	3.37839297192156	High
NBC-172	16.4093233179731	14.4682192726299	13.6185062081426	11.5146	>2	Stage_4	1	1	286.804	662.546	del/im		amplified	4.99391607030946	High
NBC-173	16.8696028965451	15.8894734476646	14.9951472001173	12.6165112064223	>2	Stage_4	1	1	404.723	571.608	del/im		amplified	19.2371929760686	High
NBC-174	15.4707120668581	13.6450528908041	12.1875795259774	11.4268545866161	>2	Stage_4	0	0	231.841	231.841	del/im		amplified	1.57268884079254	High
NBC-175	16.3926798447438	15.1084170210308	14.5596328001939	12.8236646258292	<=2	Stage_4	1	0	1116.24	2362.38	del/im		amplified	7.29505531470951	High
NBC-176	16.3589222962064	14.4070967021981	12.2410317761181	12.5215276624262	>2	Stage_4	0	0	2376.37	2376.37	del/im		amplified	4.03966497783738	High
NBC-177	15.6099435025257	14.2528070108534	12.1917639806538	12.3748799234645	>2	Stage_2	0	0	517.645	517.645	del/im		amplified	2.56019763295994	High
NBC-178	16.6441071202995	13.8573555042059	12.8862068155443	11.4779666452005	<=2	Stage_2	1	1	393.73	513.648	del/im		amplified	3.18200155125373	High
NBC-179	15.8504644934278	14.9427249357663	12.5816732211046	12.3467830441808	>2	Stage_4	1	1	249.829	531.636	del/im		amplified	5.43146550348817	High
NBC-18	16.1818278724636	14.8275849941338	13.8447264356675	11.4926555457758	>2	Stage_4	0	0	267.817	267.817	del/im		non amplified	6.31644739506483	High
NBC-180	15.5612360053199	14.1058028217781	12.4631548101703	11.6094140587814	<=2	Stage_3	0	0	2071.58	2071.58	del/im		amplified	2.4422430328764	High
NBC-181	16.0127766410816	14.7617604844847	12.816128458578	12.009453384258	>2	Stage_4	1	1	448.693	1066.27	del/im		amplified	5.17037623827956	High
NBC-182	16.1881968625092	13.9651767218977	12.9262717538319	11.4991041532253	>2	Stage_3	1	1	328.775	477.673	del/im		amplified	2.86059039545045	High
NBC-183	16.7926003605766	14.8947856793252	13.8566951129002	11.716000436047	>2	Stage_4	1	0	1076.26	1602.9	del/im		amplified	8.54042546855734	High
NBC-185	16.0581927705674	14.1695120404714	12.4565442177186	11.4665036337776	>2	Stage_4	1	1	596.591	1521.96	del/im		amplified	3.30830330437916	High
NBC-187	15.9410543481264	14.2513120678614	13.4338150234847	12.2902753806544	<=2	Stage_4S	0	0	1566.93	1566.93	del/im		amplified	2.94665947184428	High
NBC-188	15.6764754277775	13.5815513550387	12.1619286644429	10.9275875945844	>2	Stage_4	1	1	668.542	1259.14	del/im		amplified	1.75336026957599	High
NBC-189	15.7535706612542	14.5445289911536	13.4237765187608	12.2971823461308	<=2	Stage_4S	1	1	31.9781	31.9781	del/im		amplified	3.56334955890405	High
NBC-190	16.1496577722163	14.5720268782414	13.5444138882439	12.0266010189866	<=2	Stage_2	0	0	117.919	117.919	del/im		amplified	4.53908984120223	High
NBC-191	16.0169346883969	14.3112831937534	12.6176208267866	10.5458814786821	>2	Stage_3	0	0	1201.18	1201.18	del/im		amplified	4.25621757701983	High
NBC-193	15.8564462706997	13.4262975966671	13.6032380048676	11.7152138746112	<=2	Stage_2	1	1	55.9617	521.643	del/im	normal	non amplified	1.42604390954879	High
NBC-194	15.4465155296189	12.6322194356249	11.8219459795605	10.4246971482831	<=2	Stage_2	0	0	3654.5	3654.5	del/im	del	non amplified	0.705468954348091	Low
NBC-195	14.5502239043799	12.9164857018991	12.5427552891566	10.2028919525478	<=2	Stage_2	0	0	3194.81	3194.81	del/im		non amplified	0.631177327593153	Low
NBC-197	15.7063010228706	12.0700270450086	10.671036584193	9.44435856633295	<=2	Stage_2	0	0	2578.23	2578.23	del/im		non amplified	0.552671316669661	Low
NBC-199	14.8855287475329	13.4242397679443	11.4936399151317	10.7797381141878	<=2	Stage_4	0	0	2444.33	2444.33	del/im		non amplified	1.09793067739199	High
NBC-20	16.1132124329972	12.7808596234004	12.3391427015004	10.4140039174625	>2	Stage_3	1	0	571.608	2144.53	del/im		non amplified	1.08543667082745	High
NBC-200	15.001454116916	11.4904202813418	10.3174871503864	10.154778258119	<=2	Stage_4S	0	0	2008.62	2008.62	del/im		non amplified	0.211502137920926	Low
NBC-201	15.5780287249423	13.5140019785667	12.4509933986994	11.0602157254796	<=2	Stage_3	0	0	1527.95	1527.95	del/im		non amplified	1.5368465857357	High
NBC-202	17.0116814856755	14.0601284287267	13.4957290035421	12.010699446857	>2	Stage_4	0	0	369.747	369.747	del/im		non amplified	4.14304515636014	High
NBC-204	14.765799710042	12.4314883601788	10.3427021954247	10.5503894415398	<=2	Stage_4	0	0	932.361	932.361	del/im		non amplified	0.432678877822934	Low
NBC-205	16.1818278724636	12.8733207353233	12.2434808347488	10.2752505600416	>2	Stage_4	0	0	1360.07	1360.07	del/im		non amplified	1.24832094303908	High
NBC-206	15.6341	13.5155582648788	11.1843842810048	9.23346417860811	>2	Stage_2	0	0	1288.12	1288.12	del/im		non amplified	2.12379345983571	High
NBC-207	15.813576841779	13.7939212539023	11.6564260716825	11.4558611455844	<=2	Stage_4	0	0	1265.13	1265.13			amplified	2.11496203585186	High
NBC-21	15.141567462878	13.506702980162	13.1398034311418	10.5997217828595	>2	Stage_4	0	0	139.904	139.904	del/im		non amplified	1.33312261917027	High
NBC-210	16.1581397851138	14.2786678911072	12.9567963606868	11.5240135329602	<=2	Stage_4	1	0	475.674	1481.98			amplified	3.76980963565392	High
NBC-211	16.6111777065882	14.3195026461507	13.1993433385206	11.1025217163817	>2	Stage_1	1	1	523.641	591.595		del	amplified	5.09413784904506	High
NBC-212	16.4960586456179	14.4045048598531	13.6080418875112	12.056136766603	<=2	Stage_2	1	0	656.55	1472.99			amplified	4.50454193599266	High
NBC-215	15.6081751750519	11.5232458670695	9.0157899878235	9.41552942166847	>2	Stage_1	0	0	1791.77	1791.77			non amplified	0.326406089643726	Low
NBC-217	14.9190441555603	11.1761800284107	7.12754947901486	8.04207097845617	>2	Stage_4	1	1	414.716	630.568			non amplified	0.219775317300526	Low
NBC-218	14.8143638712686	13.4419709996476	11.9988298021057	10.8670159943544	<=2	Stage_4	0	0	2137.54	2137.54			non amplified	1.05900441644552	High
NBC-219	14.9913344950248	11.7616124404428	9.67251596851013	9.98701518141093	<=2	Stage_3	0	0	5127.49	5127.49		normal	non amplified	0.281191290789336	Low
NBC-22	14.9249121874341	14.4930342155009	11.0251926601707	10.9565133548053	>2	Stage_4	1	1	696.523	883.395	del/im		non amplified	2.98159	High
NBC-220	15.6483190387887	13.4455582738048	13.2687559035551	10.7080908656187	>2	Stage_3	1	1	348.761	1122.23		normal	non amplified	1.54990252061121	High
NBC-221	15.7354592883019	11.3252085909114	9.86708	8.57332717625149	<=2	Stage_4	1	1	474.675	600.589		del	non amplified	0.322042259362926	Low
NBC-223	15.7464089154307	11.5136138893061	11.8926618089391	12.0697414413831	<=2	Stage_2	0	0	1874.72	1874.72			non amplified	0.220015532437428	Low
NBC-224	15.7227261436855	12.0952513687456	9.70486611958579	10.0933858077136	<=2	Stage_2	0	0	1862.72	1862.72			non amplified	0.524082267607011	Low
NBC-225	14.5654637133315	13.5433435458815	11.9449272530473	9.94672239966843	<=2	Stage_4	1	0	492.663	7204.07	normal	normal	non amplified	1.19946273552134	High
NBC-226	16.0941014035923	14.1106206065109	13.2318233661135	11.7679930899784	>2	Stage_3	1	0	1245.15	5750.06	normal	normal	non amplified	3.00334821240481	High
NBC-227	15.4577464869086	13.3391889006451	12.4697945010893	11.5920222919309	<=2	Stage_1	0	0	4011.25	4011.25	normal	normal	non amplified	1.14005626822462	High
NBC-228	15.4739072528291	11.9454531564327	10.116829549976	9.07951043228254	>2	Stage_4	1	1	752.485	2806.08	normal	del	non amplified	0.472538341105093	Low
NBC-229	14.196197296266	12.3545497450473	12.0128682240061	8.59656212627772	>2	Stage_3	1	0	684.531	5666.12	normal	del	non amplified	0.409658324018477	Low
NBC-23	15.2307039967156	12.2865124761762	11.1571038116129	10.0539076856352	>2	Stage_4	0	0	1228.16	1228.16	del/im		non amplified	0.495243429355246	Low
NBC-230	14.9693814903506	12.8874190331209	12.3884686178781	10.8381132329262	>2	Stage_4	1	0	1888.71	4967.6	normal	del	non amplified	0.674073195697584	Low
NBC-231	15.9918507874103	12.7842499357637	12.6955581467365	11.3234798043658	>2	Stage_4	0	0	3858.36	3858.36	normal	del	non amplified	0.893365275971618	Low
NBC-233	15.475572655696	12.6072174433551	11.4398082764236	9.26332413776462	>2	Stage_4	0	0	4226.11	4226.11	normal	del	non amplified	0.837835127290216	Low
NBC-234	15.5862264344143	11.8311231523331	11.7773810183671	9.13915351871736	>2	Stage_4	1	0	868.405	4433.96	normal	del	non amplified	0.431382593394711	Low
NBC-235	15.5047183726827	13.2795954071062	13.2221901545961	12.0097350534342	>2	Stage_4	1	1	669.541	2421.34	normal		non amplified	1.02155494037613	Low
NBC-236	15.5896544065177	12.4568610054298	10.4815007532545	10.3608085300516	>2	Stage_4	1	0	2116.55	4395.99	normal		non amplified	0.657557536035162	Low
NBC-237	15.9212752175258	13.2244554876077	13.1685508383294	11.1495325156767	>2	Stage_2	1	1	243.833	3318.73	normal		non amplified	1.33293913027627	High
NBC-239	16.1259428008239	13.7120913145525	12.2407465897868	12.0851634933544	>2	Stage_4	1	0	687.529	3044.91	normal		non amplified	2.02866565995568	High
NBC-24	16.0355302084811	13.7126828841392	13.1337171723661	11.5722664839165	>2	Stage_4	1	1	448.693	925.366	del/im		non amplified	2.07929797026103	High
NBC-240	14.4851894496829	10.8821480471447	11.1031987762816	9.1680968724731	>2	Stage_2	1	0	481.67	2113.55	normal		non amplified	0.109065433261831	Low
NBC-241	14.8774806544986	14.4718667513158	12.2413378858249	11.2794046916425	>2	Stage_4	1	1	91.937	157.892	normal		non amplified	2.67495291428764	High
NBC-242	15.4163452835352	13.6501475910538	11.7143777171603	9.75990440511232	>2	Stage_2	1	1	81.9439	891.389	normal		non amplified	2.00157837017837	High
NBC-243	15.4870037920518	13.7299268273616	10.4957086132311	9.78890822102493	>2	Stage_4	0	0	2348.39	2348.39	normal		non amplified	2.25751895880777	High
NBC-246	16.0062912468365	13.0472618857462	11.0048805449992	12.0851634933544	>2	Stage_3	0	0	2049.6	2049.6	normal		non amplified	1.0510872946949	High
NBC-247	15.7591106185384	13.9323567108547	12.8764756684812	12.3950339700905	>2	Stage_4	1	1	720.507	1822.75	normal		non amplified	1.99991104643197	High
NBC-248	14.855659649101	13.4783364955408	12.2449887858453	11.4368738220973	>2	Stage_3	1	0	1021.3	1625.89	normal		non amplified	1.01964774637066	Low
NBC-249	15.6919008401502	13.3615470521019	12.461817810904	10.8239933062448	>2	Stage_2	1	0	488.665	1563.93	normal		non amplified	1.4528757009545	High
NBC-25	15.936901226325	13.4232903990663	12.4638073129443	11.8892655257682	>2	Stage_4	1	0	635.565	2810.08			amplified	1.4605314946321	High
NBC-250	14.9178488909001	10.7715315406147	7.84780798838397	6.88936338085539	>2	Stage_4	1	0	551.622	1372.06	normal		non amplified	0.177222165923856	Low
NBC-251	15.8584593049162	12.457219808663	11.9404428746227	10.177922355765	>2	Stage_4	0	0	1600.9	1600.9	normal		non amplified	0.745971406557176	Low
NBC-252	15.0693138557201	13.2226294673784	12.1455695740074	10.6387633423892	>2	Stage_4	1	1	537.632	636.564	normal		non amplified	0.998239155101612	Low
NBC-255	15.9856678124868	14.048360095907	13.0267346171594	12.1767483886025	>2	Stage_4	0	0	992.32	992.32	normal		non amplified	2.54442394603052	High
NBC-256	14.9951472001173	12.1812310286691	12.0871696971824	10.9914	>2	Stage_2	1	0	927.365	1007.31	del/im	normal	non amplified	0.345345086280561	Low
NBC-257	15.5364143287468	13.0602593881627	12.8104566662852	11.6310534611605	>2	Stage_4	1	0	4649.82	6167.78	del/im	del	non amplified	0.899274683107284	Low
NBC-258	16.1237291717341	13.9438175318188	12.8134579390339	12.1761915477188	>2	Stage_4	0	0	3554.57	3554.57	del/im		non amplified	2.46196013686061	High
NBC-259	14.0580377738273	14.1416561334083	11.0390591649189	10.6442375882279	>2	Stage_3	1	1	804.449	1672.85	del/im		non amplified	1.52701546693464	High
NBC-26	16.706293903831	13.111388094297	13.0246595662643	12.4897157220523	<=2	Stage_3	1	1	195.866	479.671			non amplified	1.39169442545695	High
NBC-260	14.7935581272359	12.5963169566038	11.332196936175	10.7670952795555	>2	Stage_3	1	0	1920.68	3586.54	del/im		non amplified	0.48729851173968	Low
NBC-263	16.2823099093624	12.6556215633067	10.7270400561624	10.9882582052677	>2	Stage_3	1	0	510.65	3093.88	del/im		non amplified	0.977520958813851	Low
NBC-264	16.2396638057407	12.8420577570174	13.5646189822794	12.2674426158609	>2	Stage_4	1	0	498.658	2728.13	del/im		non amplified	0.900679167459567	Low
NBC-265	15.873913309416	11.6409379079603	10.5086495819009	9.92332390705061	>2	Stage_2	1	0	571.608	2426.34	del/im		non amplified	0.371405312922192	Low
NBC-266	15.2732587275988	13.2786105173784	12.3006003008189	11.4068950295515	>2	Stage_4	1	0	663.546	2299.43	del/im		non amplified	1.02288478782108	High
NBC-269	16.2709391226846	13.4575518795815	11.9524747023371	10.7186593265989	>2	Stage_4	1	1	616.578	639.562			non amplified	2.1082915828494	High
NBC-27	16.0212774333243	13.5744282352305	12.4321524888049	11.9029364837813	>2	Stage_4	1	1	646.557	1628.88			non amplified	1.74451576153623	High
NBC-270	16.0963672157513	13.9880214121378	12.9718746304165	9.2456464000975	>2	Stage_1	1	0	1574.92	5855.99		del	non amplified	3.94880573457621	High
NBC-273	15.7081864230281	11.4841776252932	9.45593875301486	9.12561	>2	Stage_3	1	0	1132.22	3260.77			non amplified	0.341603784987245	Low
NBC-29	14.9634457235009	12.4519510220203	10.1406584800988	9.19481403539474	>2	Stage_4	1	0	667.543	1213.17			non amplified	0.59387359900488	Low
NBC-3	15.1469747606037	12.3855112326381	12.0082826693766	10.5322610575154	>2	Stage_4	1	0	833.429	3098.88	normal		non amplified	0.480467805410041	Low
NBC-30	16.0604378029268	14.2399221157809	12.4846668937448	12.1803506028535	<=2	Stage_4	0	0	2856.04	2856.04	normal		amplified	3.17216012985862	High
NBC-31	16.6161546052354	13.4686953083575	13.2762031905167	12.625617853132	>2	Stage_4	1	1	458.686	785.462	normal		amplified	1.82303140050703	High
NBC-32	15.4788893971323	13.2917570710966	11.2479886749434	11.1647779446367	>2	Stage_4	0	0	1328.09	1328.09	normal		amplified	1.19667949868728	High
NBC-34	15.1575968694154	12.2852466342139	9.77517056996374	8.88216086623022	>2	Stage_1	0	0	5325.35	5325.35	normal	normal	non amplified	0.584239011906799	Low
NBC-35	15.1348340736251	13.0723989267816	11.9437718853743	11.3000616204068	<=2	Stage_3	0	0	993.32	993.32	normal	normal	non amplified	0.809984026867725	Low
NBC-36	15.018473473932	13.7468785646134	13.0723989267816	10.4737685064862	<=2	Stage_1	0	0	6932.25	6932.25	normal	normal	non amplified	1.61236493341517	High
NBC-37	15.6271398424595	12.3397691656752	10.0748544108038	9.04307709475577	>2	Stage_3	0	0	5731.07	5731.07	normal	normal	non amplified	0.736667666638057	Low
NBC-38	15.432213566087	12.8559951456038	11.9555342291903	11.1393535017573	<=2	Stage_3	0	0	5781.04	5781.04	normal	normal	non amplified	0.773866807360675	Low
NBC-39	14.848779829652	13.6293949967413	13.957422208201	12.0714473792395	<=2	Stage_4S	0	0	5077.52	5077.52	normal	normal	non amplified	1.03611490809205	High
NBC-4	16.244064584347	13.5464883066558	11.9012279295332	11.6607842759505	>2	Stage_4	0	0	3141.85	3141.85	normal		non amplified	1.96341897336719	High
NBC-40	15.5364143287468	12.7210592450148	11.2935237989377	10.5930444845653	<=2	Stage_4S	0	0	3568.56	3568.56	normal	normal	non amplified	0.784181746086909	Low
NBC-41	15.4274886156076	12.1287885902542	12.0140409520048	10.8785031291064	<=2	Stage_2	0	0	3505.6	3505.6	normal	normal	non amplified	0.406196425083916	Low
NBC-42	15.8409210736512	12.1421933862904	11.9362500899019	10.5642828313784	<=2	Stage_3	0	0	5739.07	5739.07	normal	normal	non amplified	0.519594004301843	Low
NBC-43	15.2067036151375	12.333226209299	12.1977197701437	10.6057878981082	<=2	Stage_2	0	0	3667.49	3667.49	normal	normal	non amplified	0.463318490146571	Low
NBC-44	15.1857192664439	11.5857869000727	11.8324071108025	10.1079286996415	>2	Stage_3	0	0	5546.2	5546.2	normal	normal	non amplified	0.247173602601772	Low
NBC-45	15.1683680468122	12.0211197832375	10.6721422604763	9.71673580611886	<=2	Stage_1	0	0	4355.02	4355.02	normal	normal	non amplified	0.398298005181602	Low
NBC-46	15.081038930611	11.6517765349046	11.6865343454692	10.4698654220447	<=2	Stage_4S	0	0	4019.25	4019.25	normal	normal	non amplified	0.238009574452809	Low
NBC-47	15.2978422349122	13.9807886554392	13.9593830463427	12.0938050963536	<=2	Stage_4S	0	0	4092.2	4092.2	normal	normal	non amplified	1.7538902480187	High
NBC-48	15.4163452835352	11.3513722088904	11.3247039858383	9.1520063118486	>2	Stage_2	0	0	4202.12	4202.12	normal	normal	non amplified	0.256358472554169	Low
NBC-49	15.0731886130101	11.9415656652295	11.7621413504772	10.3414691497278	>2	Stage_2	0	0	3608.53	3608.53	normal	normal	non amplified	0.316922092550959	Low
NBC-5	14.7046595828705	14.4391592590256	13.7669496921485	12.2999777320674	>2	Stage_4	0	0	258.823	258.823	normal		non amplified	2.00932474267845	High
NBC-50	15.208117458151	11.7664350346389	11.7859028532491	10.0041351699845	<=2	Stage_2	0	0	2978.96	2978.96	normal	normal	non amplified	0.30060989850266	Low
NBC-51	15.2220780321648	13.6288749206793	13.1818871924853	10.8735329249923	>2	Stage_3	1	1	539.63	1119.23	normal	normal	non amplified	1.4853672419694	High
NBC-52	15.887620753787	12.6577282126563	12.4288956237786	10.4877990702475	<=2	Stage_2	0	0	3784.41	3784.41	normal	normal	non amplified	0.863532733475156	Low
NBC-53	15.1057945429758	13.5097730193435	13.1420117060721	10.9930420120556	<=2	Stage_4S	0	0	4302.05	4302.05	normal	normal	non amplified	1.23933040601217	High
NBC-54	15.0099828885118	12.3394501951276	12.636060818663	10.7775031446225	<=2	Stage_4S	1	0	163.888	4340.03	normal	normal	non amplified	0.413070581209795	Low
NBC-55	14.7871529213652	12.801781380282	12.0330296445647	10.2077212447585	<=2	Stage_4S	0	0	3841.37	3841.37	normal	normal	non amplified	0.63457428561263	Low
NBC-56	15.1150341871964	13.6902483768566	13.8497360335886	12.3616870929361	<=2	Stage_3	0	0	4128.17	4128.17	normal	normal	non amplified	1.18402324471065	High
NBC-57	14.9202050644926	12.8332452080687	12.7644586149606	10.0229312641867	<=2	Stage_4S	0	0	3783.41	3783.41	normal	normal	non amplified	0.705496373997764	Low
NBC-58	14.9427249357663	12.5141918458531	11.0397614911578	10.0514946518585	>2	Stage_1	0	0	2295.43	2295.43	normal	normal	non amplified	0.540141318434627	Low
NBC-59	15.2876141714099	12.420801102001	10.9717110820092	9.52219203574527	>2	Stage_2	0	0	1756.8	1756.8	normal	normal	non amplified	0.626368437318966	Low
NBC-60	15.4577464869086	12.4816581998976	11.9546839050515	10.5324701795202	<=2	Stage_1	0	0	3677.48	3677.48	normal	normal	non amplified	0.604522099471739	Low
NBC-61	14.4113941411645	12.0302428307459	10.8170635174483	9.93714849892253	<=2	Stage_4S	0	0	3615.52	3615.52	normal	normal	non amplified	0.276407051052819	Low
NBC-62	16.0335530183314	13.9886410757514	12.4266367605835	10.835654522772	<=2	Stage_1	0	0	1906.69	1906.69	normal	normal	non amplified	3.04159109881487	High
NBC-63	14.7067019736441	12.1491491100693	12.0668584387625	10.2688189990869	<=2	Stage_2	1	0	650.554	2771.1	normal	del	non amplified	0.328926882489437	Low
NBC-64	16.1409727854704	13.2378474028689	13.4358750118955	11.288745417159	<=2	Stage_4	1	0	1750.8	4207.12	normal	del	non amplified	1.45188155884882	High
NBC-66	15.7391587886741	13.961393851516	13.8984987981088	12.5674278567808	<=2	Stage_4	0	0	3913.32	3913.32	normal	del	non amplified	1.95366987937016	High
NBC-67	14.702542554186	12.8594273148874	12.6438843605072	9.92067617849879	>2	Stage_4	1	0	1861.72	3945.3	normal	del	non amplified	0.667519218472562	Low
NBC-68	14.3121263193589	11.4921461679777	10.156029633403	10.2846651518158	>2	Stage_1	0	0	2307.42	2307.42	normal	del	non amplified	0.153025061578748	Low
NBC-69	14.3195026461507	13.4513129533825	11.5659061956191	11.6404123299615	<=2	Stage_4S	0	0	1917.69	1917.69	normal		non amplified	0.766399957692478	Low
NBC-70	14.2871843233673	11.8521305618329	11.2870884800672	9.22639197738914	<=2	Stage_4S	0	0	3198.81	3198.81	normal		non amplified	0.244817006699376	Low
NBC-71	15.9960639722248	13.1079705488656	13.7957217746261	11.5778713220196	<=2	Stage_1	0	0	1423.03	1423.03	normal		non amplified	1.14687976776975	High
NBC-72	14.8544810451186	13.2158286215813	12.4079020997557	10.0582300734698	<=2	Stage_4S	0	0	3177.82	3177.82	normal		non amplified	0.980405651933106	Low
NBC-73	15.0124707324372	12.6698376247725	11.7115004973399	9.7980730588803	>2	Stage_2	1	0	336.769	2669.17	normal		non amplified	0.663261734524785	Low
NBC-75	15.2349086609365	13.1478200163705	11.7800082564092	10.0838889081493	<=2	Stage_4	1	0	186.872	3085.89	normal		non amplified	1.09641678081071	High
NBC-77	15.2533617143647	11.9524747023371	10.0285211863885	9.37433021012325	<=2	Stage_2	1	0	105.927	3142.85	normal		non amplified	0.412680764323938	Low
NBC-78	15.6569322960224	12.4944835867976	10.2565173405215	10.6281946433064	<=2	Stage_3	0	0	885.394	885.394	normal		non amplified	0.676256574618925	Low
NBC-79	14.7784854724568	13.0109991620774	12.5122031661268	11.0604488054924	<=2	Stage_4S	0	0	2540.26	2540.26	normal		non amplified	0.67058084339423	Low
NBC-8	15.9878561176081	12.9930807031605	11.2449013591812	11.3060913211641	>2	Stage_4	1	1	420.712	875.4	normal		non amplified	1.11146623885579	High
NBC-80	15.8643073825674	14.0740471030425	12.0319103698593	11.0813609544784	<=2	Stage_2	0	0	2951.98	2951.98	normal		non amplified	2.9605885804034	High
NBC-81	14.6725440183837	13.1760598913645	12.0445125280251	10.5541127781253	<=2	Stage_3	0	0	3127.86	3127.86	normal		non amplified	0.812017861816073	Low
NBC-82	15.5694116581186	12.8404933368942	10.3797751833294	10.1593251433989	<=2	Stage_2	0	0	3035.92	3035.92	normal		non amplified	0.963960490754983	Low
NBC-83	14.7258576357734	11.6860285194932	11.0923915686758	10.7063715895077	<=2	Stage_2	0	0	241.834	241.834	normal		non amplified	0.20412901617161	Low
NBC-84	15.2433478433289	11.4516504578187	10.3550532341555	9.60672609366275	<=2	Stage_2	0	0	2659.18	2659.18	normal		non amplified	0.246843264327476	Low
NBC-85	15.4193844289128	11.1300272589158	9.47531013101939	9.51754625794546	<=2	Stage_2	0	0	2848.05	2848.05	normal		non amplified	0.202953289288642	Low
NBC-86	15.571144079949	13.0229851056252	11.1791957492608	10.0551470189604	<=2	Stage_3	1	0	168.884	885.394	normal		non amplified	1.14886110325043	High
NBC-87	15.1523372632206	14.1870964225943	12.9540231488329	12.0333265013343	<=2	Stage_4S	0	0	2252.46	2252.46	normal		non amplified	2.04318798776875	High
NBC-88	15.2620962121003	13.0015015832534	11.9169023863459	10.7587562920996	<=2	Stage_4S	1	0	831.431	2644.19	normal		non amplified	0.871465694575629	Low
NBC-89	15.2476824002973	11.9213161539642	8.59181063363214	9.22139878978124	>2	Stage_2	0	0	1823.75	1823.75	normal		non amplified	0.41819384406584	Low
NBC-9	16.5552470420636	14.2406495912325	14.1001766511244	12.0356473528842	>2	Stage_4	1	1	454.689	880.397	del/im		amplified	3.94993583671228	High
NBC-90	14.7460460290172	10.7513033345064	8.35358804648723	9.1176208822805	<=2	Stage_4S	0	0	1793.77	1793.77	normal		non amplified	0.11388483820322	Low
NBC-91	15.873913309416	14.2330519066847	12.1693467809658	12.2615765836416	<=2	Stage_1	1	0	238.836	2485.3	normal		non amplified	2.8779270527351	High
NBC-92	15.0295269912502	12.1553755734304	11.0981848406356	10.0059342887434	<=2	Stage_2	1	0	174.88	2719.14	normal		non amplified	0.403638039533516	Low
NBC-93	15.6534790688809	12.8717458800386	11.6878158949896	10.8682134960194	<=2	Stage_3	0	0	2609.21	2609.21	normal		non amplified	0.907129071875289	Low
NBC-94	15.3795238905062	12.9567963606868	10.7080908656187	10.2447870244428	>2	Stage_2	0	0	2604.22	2604.22	normal		non amplified	0.969915382417335	Low
NBC-95	15.5015031722406	12.132581309754	10.8326870427992	10.4895715258137	<=2	Stage_2	0	0	1781.78	1781.78	normal		non amplified	0.455081636180804	Low
NBC-96	14.4956056803108	12.6819468347249	9.55771576164079	9.78831873853161	<=2	Stage_4	0	0	2456.32	2456.32	normal		non amplified	0.550975104874625	Low
NBC-97	14.2693734763825	12.3505368392787	12.1547842446428	9.90964554395213	<=2	Stage_4S	0	0	2421.34	2421.34	normal		non amplified	0.344611530323251	Low
NBC-98	14.9938439849334	12.7566234950685	10.7726543438675	10.2100359832737	>2	Stage_3	0	0	2325.41	2325.41	normal		non amplified	0.679736093367892	Low
NBC-99	16.1496577722163	12.3719403370191	9.62933132049621	9.47870366347617	>2	Stage_4	1	0	1680.85	2364.38	normal		non amplified	0.903421802711052	Low

## Sheet: Table S7
Table S7. E2F group in TARGET-NBL
sample	MAD2L1	NME1	CKS2	CDC25A	OS	OS.time	E2Fs	Inss_stage	Age	Risk_stage
TARGET-30-PAIPGU	12.1237980912519	11.7099453802325	11.6438561897747	11.4506957715729	1	436	High	Stage_4	>2	high_risk
TARGET-30-PAISNS	12.0310119074377	11.1642784383012	11.0973737689902	9.73809225962049	1	421	Low	Stage_4	>2	high_risk
TARGET-30-PAITCI	10.8564255286255	10.8910241901495	11.5377037479076	10.4252159032994	1	324	High	Stage_4	<=2	high_risk
TARGET-30-PAITEG	8.2240016741981	11.0450770519349	10.6238814900135	7.35755200461808	1	812	High	Stage_4	>2	high_risk
TARGET-30-PAIVHE	11.1749256825007	10.7142455176661	9.74651432113846	10.0927571409199	1	1605	Low	Stage_4	>2	high_risk
TARGET-30-PAKYZS	7.39231742277876	10.2443638351205	7.22881869049588	7.49984588708321	0	1916	Low	Stage_4	<=2	high_risk
TARGET-30-PAKZRH	12.078817949962	11.9307373375629	11.6506030222153	10.1736771363034	0	3204	High	Stage_4S	<=2	nonhigh_risk
TARGET-30-PALBFW	8.36194377373524	10.1598713367784	7.27612440527424	7.59245703726808	1	1073	Low	Stage_4	>2	high_risk
TARGET-30-PALCBW	7.87652	10.5468944598876	8	7.99435343685886	0	2192	Low	Stage_4	<=2	high_risk
TARGET-30-PALETP	10.9571020415623	11.5985178106126	10.8177831217745	9.4858293087019	1	251	Low	Stage_4	>2	high_risk
TARGET-30-PALEVG	11.9173720794768	11.5077946401987	10.2155329997457	11.2185632361903	0	3069	Low	Stage_4	<=2	high_risk
TARGET-30-PALIIN	12.3097605447296	11.2992080183873	11.1176431013891	11.7460943837055	1	1395	High	Stage_4	>2	high_risk
TARGET-30-PALKUC	9.02236781302845	9.72451385311995	10.1736771363034	9.76983784362944	0	2195	High	Stage_4	>2	high_risk
TARGET-30-PALTEG	11.8305152069768	12.602698865018	11.1686721181322	11.2413873639989	1	551	High	Stage_4	>2	high_risk
TARGET-30-PALUYS	11.3613955331659	10.7193888209421	10.4051414631363	11.6746336617673	1	1284	High	Stage_4	>2	high_risk
TARGET-30-PALWVJ	12.0586682503406	13.1837904349465	11.3706874068072	10.9549232920303	1	803	High	Stage_4	>2	high_risk
TARGET-30-PALXTB	8.56605403817109	10.7176764230664	7.76818432477693	7.37503943134692	0	1840	Low	Stage_4	<=2	high_risk
TARGET-30-PALZZV	13.0221944017606	11.6555307231556	10.6036263449862	11.714674827308	0	2795	Low	Stage_4	<=2	high_risk
TARGET-30-PAMBMJ	13.1333027883973	11.6073303137496	11.2306209331299	12.5430318202552	1	491	High	Stage_4	>2	high_risk
TARGET-30-PAMEZH	9.88874324889826	10.5793	9.03617361255349	9.62205181945638	1	330	Low	Stage_4	>2	high_risk
TARGET-30-PAMMXF	11.7598881832218	12.5082899861403	12.7471439981867	10.967226258836	1	197	High	Stage_4	>2	high_risk
TARGET-30-PAMNLH	11.2366122002158	11.1724275086455	10.7984718011016	9.47775826644389	1	837	Low	Stage_4	>2	high_risk
TARGET-30-PAMVRA	13.1449768240501	12.1548181090521	11.2300204357056	10.8153832958135	1	2433	Low	Stage_4	>2	high_risk
TARGET-30-PAMZGT	12.2393001743642	12.800090987625	11.610563503925	10.3106127816595	0	2046	High	Stage_4	<=2	high_risk
TARGET-30-PAMZMG	12.0654161346765	13.2963426846929	12.5662919300079	11.3032099489448	1	763	High	Stage_4	<=2	high_risk
TARGET-30-PANBMJ	11.4314976042581	12.610563503925	10.1811522568656	10.4908508767403	1	3776	High	Stage_4	>2	high_risk
TARGET-30-PANBSP	11.3646818558646	9.89330153086056	11.4943556035328	10.2300204357056	1	659	Low	Stage_4	>2	high_risk
TARGET-30-PANGXK	6.6724253419715	9.5274770060604	8.86727873970966	5.95419631038687	0	3238	Low	Stage_4	>2	high_risk
TARGET-30-PANJLH	10.1472049249422	9.68650052718322	9.91587937883577	9.21674585819531	1	500	Low	Stage_4	>2	high_risk
TARGET-30-PANKFE	7.01122725542325	9.32418054661874	8.21431912080077	7.06608919045777	0	3436	Low	Stage_4	>2	high_risk
TARGET-30-PANLET	11.8887432488983	11.2801907922169	10.6838718686226	10.3586512008929	1	1212	Low	Stage_4	>2	high_risk
TARGET-30-PANNMS	11.8552578271932	11.0423433797937	10.2737955992143	11.2720465243899	0	2892	Low	Stage_4	>2	high_risk
TARGET-30-PANRHJ	13.4010128153828	12.9674064043118	13.0596824472476	12.7077904955288	1	416	High	Stage_4	>2	high_risk
TARGET-30-PANRRW	10.5186531556734	10.7903484967519	8.90086680798075	8.96000193206808	0	2086	Low	Stage_4	>2	high_risk
TARGET-30-PANRVJ	8.51569983828404	10.0140204703149	8.41362792902417	7.19967234483636	0	3598	Low	Stage_4	>2	high_risk
TARGET-30-PANSBN	6.79441586635011	8.87652	7.96000193206808	4.52356195605701	1	836	Low	Stage_4	>2	high_risk
TARGET-30-PANUIF	9.83447104998422	11.468624042918	10.1996723448364	9.10590850857116	0	3534	High	Stage_4	>2	high_risk
TARGET-30-PANUKV	13.2548809870821	12.4865836590673	11.4093909361377	12.2708792953288	1	404	High	Stage_4	>2	high_risk
TARGET-30-PANWRR	10.8454900509444	10.1873520732005	10.4817994316658	9.7279204545632	1	345	Low	Stage_4	>2	high_risk
TARGET-30-PANXJL	7.85798099512757	10.2348174311173	8.86108690599539	6.18982455888002	0	3493	Low	Stage_4	>2	high_risk
TARGET-30-PANYGR	12.5132341138061	12.1592406504117	11.6904345563951	10.7788984760084	1	283	High	Stage_4	>2	high_risk
TARGET-30-PANZRV	10.7193888209421	10.2538474849874	9.63299519714296	9.83920378809694	0	2796	Low	Stage_4S	<=2	nonhigh_risk
TARGET-30-PANZVU	11.3976746329483	10.4252159032994	10.1072170755914	10.3586512008929	1	934	Low	Stage_4	>2	high_risk
TARGET-30-PAPBGH	12.0241007802529	11.1885888457073	11.3869402453243	9.80251636512122	1	723	Low	Stage_4	>2	high_risk
TARGET-30-PAPBJE	11.0953970227926	11.5584207132687	12.0122753448561	9.91587937883577	0	2046	High	Stage_4	>2	high_risk
TARGET-30-PAPBZI	11.1655351413779	10.6492561775173	10.2761244052742	10.496853777388	1	430	Low	Stage_4	>2	high_risk
TARGET-30-PAPCTS	11.9117664706596	12.7069276396174	12.1337844091799	10.5216004397237	1	2636	High	Stage_4	>2	high_risk
TARGET-30-PAPEAV	11.6461086415061	11.579787329527	11.319107575825	10.7788984760084	0	2763	High	Stage_4	<=2	high_risk
TARGET-30-PAPEFE	10.7030383889864	10.4828079567267	9.81057163474115	10.1686721181322	1	150	Low	Stage_4	>2	high_risk
TARGET-30-PAPHPE	6.5077946401987	11.1711767976518	6.78135971352466	7.89481776330794	1	470	Low	Stage_4	>2	high_risk
TARGET-30-PAPICY	9.85642552862553	10.9872640120725	9.19967234483636	9.4241662888181	0	2927	Low	Stage_4S	<=2	nonhigh_risk
TARGET-30-PAPKWN	11.3635872465246	11.2801907922169	10.8856963733394	10.5206186805563	1	465	High	Stage_4	<=2	high_risk
TARGET-30-PAPKXS	11.7984718011016	11.4726908392428	10.4210128557792	11.2425786894513	1	2384	High	Stage_4	>2	high_risk
TARGET-30-PAPLSD	11.3799198176465	11.9476369379518	11.1137421660492	10.3320365483617	1	1383	High	Stage_4	<=2	high_risk
TARGET-30-PAPTAN	10.4706588740606	10.9439799143437	9.61286849729104	9.4757334309664	0	2541	Low	Stage_4	>2	high_risk
TARGET-30-PAPTCR	9.05799172275918	10.7202442582876	9.39231742277876	8.19475685442225	1	456	Low	Stage_4	>2	high_risk
TARGET-30-PAPTDH	11.496853777388	10.4335854411505	10.8225708309502	9.39874369193819	0	2165	Low	Stage_4S	<=2	nonhigh_risk
TARGET-30-PAPTFZ	12.5449644327892	12.7433618068659	11.3559016383284	11.266200912499	1	779	High	Stage_4	<=2	high_risk
TARGET-30-PAPTLV	11.333714426094	12.539643506238	11.1529185761366	10.4398308839814	1	575	High	Stage_4	<=2	high_risk
TARGET-30-PAPUAR	12.5783726913608	11.2520740427962	11.093417564388	11.0416591516372	0	2545	Low	Stage_4	<=2	high_risk
TARGET-30-PAPUEB	12.1254134704833	10.9701058906122	10.9936460600166	12.0484868739923	0	1974	High	Stage_4	>2	high_risk
TARGET-30-PAPUNH	13.0208063607243	13.0914353863236	12.0728025345442	10.8895039634115	0	2068	High	Stage_3	>2	high_risk
TARGET-30-PAPUWY	12.2067091493586	11.6064052126978	11.4762399063239	10.9822806045583	1	1102	High	Stage_4	>2	high_risk
TARGET-30-PAPVEB	12.4421659722293	9.98584193700334	10.3630396302565	10.6017707884077	1	1211	Low	Stage_2B	>2	nonhigh_risk
TARGET-30-PAPVFD	11.0182001788132	11.3939266756404	9.9614496943982	10.1459321458205	1	1765	Low	Stage_4	>2	high_risk
TARGET-30-PAPVXS	12.0423433797937	11.8769005910403	11.0552824355012	12.075479149488	1	224	High	Stage_4	>2	high_risk
TARGET-30-PAPZYP	12.8435285346111	12.4928546201747	12.062720767165	11.952377251968	0	3010	High	Stage_4	>2	high_risk
TARGET-30-PAPZYZ	12.1758613835653	11.868822554775	11.129283016945	10.6794800995054	0	2902	High	Stage_4	<=2	high_risk
TARGET-30-PARACM	10.677719641641	11.3123157466901	9.56224242422107	9.81057163474115	0	2740	Low	Stage_4	>2	high_risk
TARGET-30-PARACS	10.4696418172395	11.1019756709492	10.1484765821783	9.62935662007961	0	3148	Low	Stage_4	>2	high_risk
TARGET-30-PARAMT	11.7964452590618	12.2054878201506	10.0279059965699	10.8948177633079	1	493	High	Stage_4	>2	high_risk
TARGET-30-PARBAJ	10.8257538328831	10.0874628412503	10.140829770773	9.41362792902417	0	2008	Low	Stage_3	<=2	nonhigh_risk
TARGET-30-PARBGP	12.1411491984375	11.2455527062557	10.1510165388922	10.5245417150358	1	2039	Low	Stage_4	>2	high_risk
TARGET-30-PARDCK	7.4178525148859	11.2246046815385	7.70735913208088	6.44294349584873	0	3196	Low	Stage_4	>2	high_risk
TARGET-30-PARDIW	11.471675214392	11.0593444608244	10.3663222142458	10.5087851620645	0	2065	Low	Stage_4	>2	high_risk
TARGET-30-PARFRE	13.2070143201775	10.7540523675289	12.0963857344527	11.8826430493618	0	3408	High	Stage_4S	<=2	nonhigh_risk
TARGET-30-PARFWB	12.4903495057393	11.3987436919382	11.4372319010395	11.1459321458205	1	1836	High	Stage_4	>2	high_risk
TARGET-30-PARGKK	7.8703647195834	11.0347989625773	7.66533591718518	9.05528243550119	1	1321	Low	Stage_4	>2	high_risk
TARGET-30-PARHAM	7.91886323727459	10.5166849493096	7.35755200461808	8.8073549220576	1	2466	Low	Stage_4	<=2	nonhigh_risk
TARGET-30-PARKGJ	10.9607259948391	11.4918530963297	11.5598550415136	10.2179576978641	1	1636	High	Stage_4	>2	high_risk
TARGET-30-PARNNC	10.2094533656289	10.1357092861044	9.63299519714296	9.36413465500805	0	3157	Low	Stage_4S	<=2	nonhigh_risk
TARGET-30-PARSBI	10.6759570329417	11.2401950539799	10.8328900141647	10.0606959316876	1	1743	High	Stage_4	>2	high_risk
TARGET-30-PARVLK	9.82495874052852	10.5574637015978	9.92184093707449	9.06877827798541	1	875	Low	Stage_4	>2	high_risk
TARGET-30-PARYNK	12.064405961891	11.8285332104556	10.6275338844728	11.8317030992143	0	3209	High	Stage_4	>2	high_risk
TARGET-30-PARZCJ	10.9686667931952	10.6257088430645	10.667111542075	10.5507467853832	0	3084	High	Stage_3	<=2	nonhigh_risk
TARGET-30-PARZHA	11.2911706993219	11.2449583931511	10.4542992936199	10.9181178510318	0	2290	High	Stage_4S	<=2	nonhigh_risk
TARGET-30-PARZIP	11.5102696708982	10.5186531556734	10.427312844135	10.8595347863827	0	1973	Low	Stage_4	>2	high_risk
TARGET-30-PASCFC	9.67948009950545	10.6393407086522	8.37937836707126	9.29691620687929	0	2474	Low	Stage_4S	<=2	nonhigh_risk
TARGET-30-PASCTR	12.5574637015978	11.1984450414524	11.2197735508929	11.6781599575428	0	2132	High	Stage_4S	<=2	nonhigh_risk
TARGET-30-PASEGA	12.0247933847025	11.1279943209764	12.065752701817	11.2767060198924	1	809	High	Stage_4	>2	high_risk
TARGET-30-PASFGG	12.4757334309664	12.6406968375701	11.2209828510818	11.1692986957928	1	700	High	Stage_4	>2	high_risk
TARGET-30-PASFIC	8.96578428466209	10.0443941193585	9	8.18487534290828	0	3530	Low	Stage_4S	<=2	nonhigh_risk
TARGET-30-PASGAP	7.76818432477693	12.6823362697114	11.3157156580222	7.6724253419715	1	1543	High	Stage_4	>2	high_risk
TARGET-30-PASGUT	12.4207497582968	11.3723209548673	10.631177055704	10.5048189876328	0	3513	Low	Stage_4	>2	high_risk
TARGET-30-PASHFA	12.7710767402628	13.8239642584867	12.8171835394257	11.8153832958135	1	333	High	Stage_3	<=2	high_risk
TARGET-30-PASMDM	8.69348695749933	10.319672120947	8.85486838326024	8.88264304936184	0	3441	Low	Stage_4S	<=2	nonhigh_risk
TARGET-30-PASMJG	7.75488750216347	11.3864014236408	9.35755200461808	7.34872815423108	1	1544	High	Stage_4	>2	high_risk
TARGET-30-PASMNT	11.518161355757	11.7735513464285	11.4681148863781	10.5478585060584	1	1696	High	Stage_4	>2	high_risk
TARGET-30-PASNEF	11.2737955992143	10.9772799234999	10.6724253419715	10.8963324039099	1	3232	High	Stage_4	<=2	high_risk
TARGET-30-PASNML	11.1978309980122	10.0953970227926	11.1535520317081	10.8703647195834	0	3001	High	Stage_4S	<=2	nonhigh_risk
TARGET-30-PASNPG	12.3182603437124	10.5689061545021	10.9950604670327	10.7846348455575	0	3092	Low	Stage_3	<=2	nonhigh_risk
TARGET-30-PASNZU	12.7374586185705	12.7402023887679	11.8672787397097	11.7988767681333	1	1692	High	Stage_4	>2	high_risk
TARGET-30-PASPBZ	12.3470676571659	10.6456584324087	11.0091287895393	10.8423503434138	0	2355	Low	Stage_4S	<=2	nonhigh_risk
TARGET-30-PASPER	10.8634119589416	10.7039035734447	10.5651020783603	9.58120058192496	0	2941	Low	Stage_4	>2	high_risk
TARGET-30-PASRFS	11.1176431013891	11.4817994316658	9.77643303244473	9.57553924683453	1	2755	Low	Stage_4	>2	high_risk
TARGET-30-PASSRN	9.65642486327778	9.81858217748086	9.59991284218713	7.88264304936184	0	3084	Low	Stage_4	>2	high_risk
TARGET-30-PASSRS	11.6838718686226	10.1433832139898	11.1286388128526	10.1699250014423	1	1319	Low	Stage_4	>2	high_risk
TARGET-30-PASSWW	12.9879745242962	10.3185428097027	11.4130989849153	11.2900188469326	0	2939	Low	Stage_4S	<=2	nonhigh_risk
TARGET-30-PASTCN	11.9381093262192	11.5910547740368	10.8233672400462	10.7590559391602	1	1033	Low	Stage_4	>2	high_risk
TARGET-30-PASTKC	10.0430272835945	10.9248125036058	10.616548843779	9.23840473932508	0	2947	High	Stage_4	>2	high_risk
TARGET-30-PASUCB	13.5333297323058	13.1901333218648	12.1000052244227	12.1702380523366	0	1880	High	Stage_4	>2	high_risk
TARGET-30-PASUML	11.3635872465246	11.4868350215631	10.0967151544885	10.4918530963297	1	20	Low	Stage_4S	<=2	nonhigh_risk
TARGET-30-PASUYG	12.8039292879744	12.3314768218596	11.5347892114803	11.9711842724047	1	2393	High	Stage_4	>2	high_risk
TARGET-30-PASVRU	12.3842441222431	12.3949985145017	11.7607199474656	11.270295326472	1	440	High	Stage_4	<=2	high_risk
TARGET-30-PASWFB	13.0280787227049	12.0556213747817	11.7129568216975	11.5415806599912	1	87	High	Stage_4	<=2	high_risk
TARGET-30-PASWIJ	10.5536292939164	10.4325419003883	9.31741261376487	8.73470962022584	0	2551	Low	Stage_4	>2	high_risk
TARGET-30-PASWVY	11.403544678202	11.6238814900135	10.5840229402575	11.1510165388922	0	1825	High	Stage_4	>2	high_risk
TARGET-30-PASWYR	12.1039434298916	11.2585660338899	10.7202442582876	10.6193029554157	0	1913	Low	Stage_4	>2	high_risk
TARGET-30-PASXGP	11.6921795763125	12.2626821423622	9.78463484555752	10.1484765821783	0	1976	Low	Stage_4	>2	high_risk
TARGET-30-PASXHE	12.8705573743264	11.5708044377245	10.9277779620823	11.8645730817736	0	2002	High	Stage_4	>2	high_risk
TARGET-30-PASXIE	12.3023533264312	11.7052003780631	11.1401907031918	10.9113919878435	0	2822	High	Stage_4	>2	high_risk
TARGET-30-PASXRG	11.6724253419715	11.7270695580237	10.6147098441152	10.1959872980285	0	2526	Low	Stage_4	>2	high_risk
TARGET-30-PASXRJ	9.78953364497036	10.9801395776392	9.52552080909507	9.37721053038855	0	3573	Low	Stage_4	<=2	high_risk
TARGET-30-PASYPX	11.5555477716471	10.4706588740606	9.82336724004623	10.5584207132687	0	3202	Low	Stage_4	>2	high_risk
TARGET-30-PASZKE	9.87190523765919	11.1953722074027	8.72109918870719	10.1072170755914	1	8	Low	Stage_4S	<=2	nonhigh_risk
TARGET-30-PASZPI	12.3409627642517	12.3060616894283	11.6947931549999	11.6225094546833	1	1014	High	Stage_4	<=2	high_risk
TARGET-30-PATAYJ	11.3253054550897	10.4858293087019	11.1611318829843	10.7523806465529	0	2466	High	Stage_4S	<=2	nonhigh_risk
TARGET-30-PATBMM	12.4016795259825	12.5483402876761	11.2070143201775	10.3998119593257	0	3251	High	Stage_4	>2	high_risk
TARGET-30-PATDWN	12.1888978732422	11.4777582664439	11.3140167039014	10.7228075311695	0	3363	High	Stage_4	>2	high_risk
TARGET-30-PATDXC	11.1630206395808	10.5793	10.9181178510318	10.3641346550081	1	916	Low	Stage_4	>2	high_risk
TARGET-30-PATDXG	13.495355392236	13.4014128787142	12.7429409506666	12.0761475280225	0	2990	High	Stage_4	<=2	high_risk
TARGET-30-PATEKG	7.29462074889163	11.2615073092021	8.04984854945056	6.71424551766612	0	2011	Low	Stage_4	>2	high_risk
TARGET-30-PATEPF	12.2732128098543	12.7368246990989	11.311748315005	10.7515440590891	1	304	High	Stage_4	>2	high_risk
TARGET-30-PATESI	13.0466124692581	13.2132561382479	12.192601049712	11.7202442582876	1	958	High	Stage_4	>2	high_risk
TARGET-30-PATFCY	12.2629757012279	11.6077926419192	11.3077700318907	11.7858611057596	1	787	High	Stage_4	>2	high_risk
TARGET-30-PATFXV	12.3679607096416	12.2562086885274	11.4898479604393	10.8129794712515	1	296	High	Stage_4	<=2	high_risk
TARGET-30-PATGJU	9.12928301694497	10.4439795426013	9.56795607541547	8.82654848729091	0	2985	Low	Stage_4S	<=2	nonhigh_risk
TARGET-30-PATGLU	12.158294103604	12.1101570189541	11.6510516911789	12.0024634388925	1	1330	High	Stage_4	>2	high_risk
TARGET-30-PATHKB	11.8352609186275	11.3907063728728	10.7714894695006	11.2502984179063	0	1974	High	Stage_4S	<=2	nonhigh_risk
TARGET-30-PATHVK	11.9087678828492	12.4548133485125	11.171802288683	11.4393114618188	0	2452	High	Stage_4	>2	high_risk
TARGET-30-PATINJ	11.9776376904059	12.6875943895761	11.189206834597	10.9068905956085	1	822	High	Stage_4	>2	high_risk
TARGET-30-PATNKP	12.9419645929861	10.3793783670713	11.1736771363034	11	1	1549	Low	Stage_4	>2	high_risk
TARGET-30-PAUDDK	10.3564519702218	10.9233274854192	9.7632123668144	9.39660478118186	0	3032	Low	Stage_3	<=2	nonhigh_risk
